# Supplementary material for: N-Ethyl-2-[1-(2-hy­droxy-6-meth­oxy­phenyl)ethyl­idene]hydrazinecarbothio­amide
Source: Acta Crystallogr Sect E Struct Rep Online. 2012 Sep 22;68(Pt 10):o2982. doi: 10.1107/S1600536812039323 (PMC3470346; doi:10.1107/S1600536812039323)
Supplement: Supplementary file 1 [file e-68-o2982-sup1.cif]

##############################################################################
#                                                                            #
# This CIF contains the data in a paper accepted for publication in          #
# Acta Crystallographica Section E. It conforms to the requirements of       #
# Notes for Authors for Acta Crystallographica Section E, and has been       #
# peer reviewed under the auspices of the IUCr Commission on Journals.       #
#                                                                            #
# Full details of the Crystallographic Information File format               #
# are given in the paper "The Crystallographic Information File (CIF):       #
# a New Standard Archive File for Crystallography" by S. R. Hall, F. H.      #
# Allen and I. D. Brown [Acta Cryst. (1991), A47, 655-685].                  #
#                                                                            #
# The current version of the core CIF dictionary is obtainable from          #
# ftp://ftp.iucr.org/pub/cif_core.dic.                                       #
#                                                                            #
# Software is freely available for graphical display of the structure(s)     #
# in this CIF. For information consult the CIF software page                 #
# http://www.iucr.org/resources/cif/software.                                #
#                                                                            #
# This file may be used for bona fide research purposes within the           #
# scientific community so long as proper attribution is given to the journal # 
# article from which it was obtained.                                        #
#                                                                            #
##############################################################################
data_global
_audit_creation_method     SHELXL-97
_journal_date_recd_electronic     2012-09-08
_journal_date_accepted     2012-09-14
_journal_name_full     'Acta Crystallographica, Section E'
_journal_year     2012
_journal_volume     68
_journal_issue     10
_journal_page_first     o2982
_journal_page_last     o2982
_journal_paper_category     QO
_journal_paper_doi     10.1107/S1600536812039323
_journal_coeditor_code     CV5339
_publ_contact_author_name     'Jasinski, Jerry P.'
_publ_contact_author_address
;
Department of Chemistry
Keene State College
229 Main Street
Keene
NH 03435
USA
;
_publ_contact_author_email     jjasinski@keene.edu
_publ_contact_author_fax     ?
_publ_contact_author_phone     '603 358-2563'
_publ_section_title
;\
<i>N</i>-Ethyl-2-[1-(2-hydroxy-6-\
methoxyphenyl)ethylidene]hydrazinecarbothioamide
;
loop_
    _publ_author_name
    _publ_author_address
    'Anderson, Brian J.'
;
Department of Chemistry
Keene State College
229 Main Street
Keene
NH 03435-2001
USA
;
    'Kennedy, Christopher J.'
;
Department of Chemistry
Keene State College
229 Main Street
Keene
NH 03435-2001
USA
;
    'Jasinski, Jerry P.'
;
Department of Chemistry
Keene State College
229 Main Street
Keene
NH 03435-2001
USA
;
data_I
_chemical_name_systematic
;
<i>N</i>-Ethyl-2-[1-(2-hydroxy-6-
methoxyphenyl)ethylidene]hydrazinecarbothioamide
;
_chemical_name_common     ?
_chemical_formula_moiety     'C12 H17 N3 O2 S'
_chemical_formula_sum     'C12 H17 N3 O2 S'
_chemical_formula_iupac     'C12 H17 N3 O2 S'
_chemical_formula_weight     267.35
_chemical_melting_point     ?
_symmetry_cell_setting     monoclinic
_symmetry_space_group_name_H-M     'P c'
_symmetry_space_group_name_Hall     'P -2yc'
loop_
    _symmetry_equiv_pos_as_xyz
    'x, y, z'
    'x, -y, z+1/2'
_cell_length_a     8.5681(6)
_cell_length_b     8.0393(5)
_cell_length_c     10.3808(8)
_cell_angle_alpha     90.0
_cell_angle_beta     103.510(7)
_cell_angle_gamma     90.0
_cell_volume     695.26(8)
_cell_formula_units_Z     2
_cell_measurement_reflns_used     2153
_cell_measurement_theta_min     3.2330
_cell_measurement_theta_max     32.2575
_cell_measurement_temperature     173(2)
_exptl_crystal_description     chunk
_exptl_crystal_colour     colourless
_exptl_crystal_size_max     0.46
_exptl_crystal_size_mid     0.32
_exptl_crystal_size_min     0.24
_exptl_crystal_density_diffrn     1.277
_exptl_crystal_density_meas     ?
_exptl_crystal_density_method     'not measured'
_exptl_crystal_F_000     284
_exptl_absorpt_coefficient_mu     0.231
_exptl_absorpt_correction_type     multi-scan
_exptl_absorpt_process_details     '(Crysalis RED; Oxford Diffraction, 2010)'
_exptl_absorpt_correction_T_min     0.97413
_exptl_absorpt_correction_T_max     1.00000
_exptl_special_details
;
;
_diffrn_ambient_temperature     173(2)
_diffrn_radiation_type     MoK\a
_diffrn_radiation_wavelength     0.71070
_diffrn_radiation_source     'Enhance (Mo) X-ray Source'
_diffrn_radiation_monochromator     graphite
_diffrn_measurement_device_type     'Oxford Xcalibur (Eos, Gemini)'
_diffrn_measurement_method     \w
_diffrn_detector_area_resol_mean     16.1500
_diffrn_reflns_number     7338
_diffrn_reflns_av_R_equivalents     0.0299
_diffrn_reflns_av_sigmaI/netI     0.0406
_diffrn_reflns_theta_min     3.24
_diffrn_reflns_theta_max     32.33
_diffrn_reflns_theta_full     25.00
_diffrn_measured_fraction_theta_max     0.924
_diffrn_measured_fraction_theta_full     0.998
_diffrn_reflns_limit_h_min     -12
_diffrn_reflns_limit_h_max     11
_diffrn_reflns_limit_k_min     -11
_diffrn_reflns_limit_k_max     11
_diffrn_reflns_limit_l_min     -15
_diffrn_reflns_limit_l_max     15
_refine_special_details
;
Refinement of <i>F</i>^2^ against ALL reflections. The weighted <i>R</i>-factor
<i>wR</i> and goodness of fit <i>S</i> are based on <i>F</i>^2^, conventional
<i>R</i>-factors <i>R</i> are based on <i>F</i>, with <i>F</i> set to zero for
negative <i>F</i>^2^. The threshold expression of <i>F</i>^2^ >
\s(<i>F</i>^2^) is used only for calculating <i>R</i>-factors(gt) <i>etc</i>.
and is not relevant to the choice of reflections for refinement.
<i>R</i>-factors based on <i>F</i>^2^ are statistically about twice as large
as those based on <i>F</i>, and <i>R</i>-factors based on ALL data will be
even larger.
;
_reflns_number_total     3987
_reflns_number_gt     3287
_reflns_threshold_expression     I>2\s(I)
_refine_ls_structure_factor_coef     Fsqd
_refine_ls_matrix_type     full
_refine_ls_R_factor_all     0.0594
_refine_ls_R_factor_gt     0.0467
_refine_ls_wR_factor_gt     0.1149
_refine_ls_wR_factor_ref     0.1279
_refine_ls_goodness_of_fit_ref     1.049
_refine_ls_restrained_S_all     1.049
_refine_ls_number_reflns     3987
_refine_ls_number_parameters     173
_refine_ls_number_restraints     2
_refine_ls_hydrogen_treatment     mixed
_refine_ls_weighting_scheme     calc
_refine_ls_weighting_details
       'calc w = 1/[\s^2^(Fo^2^)+(0.0636P)^2^+0.0627P] where P=(Fo^2^+2Fc^2^)/3'
_atom_sites_solution_hydrogens     geom
_atom_sites_solution_primary     direct
_atom_sites_solution_secondary     difmap
_refine_ls_shift/su_max     0.000
_refine_ls_shift/su_mean     0.000
_refine_diff_density_max     0.629
_refine_diff_density_min     -0.212
_refine_ls_extinction_method     none
_refine_ls_extinction_coef     ?
_refine_ls_abs_structure_details     'Flack (1983), with 1510 Friedel pairs'
_refine_ls_abs_structure_Flack     0.00(8)
loop_
    _atom_type_symbol
    _atom_type_description
    _atom_type_scat_dispersion_real
    _atom_type_scat_dispersion_imag
    _atom_type_scat_source
    'C' 'C' 0.0033 0.0016
                         'International Tables Vol C Tables 4.2.6.8 and 6.1.1.4'
    'H' 'H' 0.0000 0.0000
                         'International Tables Vol C Tables 4.2.6.8 and 6.1.1.4'
    'N' 'N' 0.0061 0.0033
                         'International Tables Vol C Tables 4.2.6.8 and 6.1.1.4'
    'O' 'O' 0.0106 0.0060
                         'International Tables Vol C Tables 4.2.6.8 and 6.1.1.4'
    'S' 'S' 0.1246 0.1234
                         'International Tables Vol C Tables 4.2.6.8 and 6.1.1.4'
_computing_data_collection     'CrysAlis PRO (Oxford Diffraction, 2010)'
_computing_cell_refinement     'CrysAlis PRO (Oxford Diffraction, 2010)'
_computing_data_reduction     'CrysAlis RED (Oxford Diffraction, 2010)'
_computing_structure_solution     'SHELXS97 (Sheldrick, 2008)'
_computing_structure_refinement     'SHELXL97 (Sheldrick, 2008)'
_computing_molecular_graphics     'SHELXTL (Sheldrick, 2008)'
_computing_publication_material     'SHELXTL (Sheldrick, 2008)'
loop_
    _atom_site_type_symbol
    _atom_site_label
    _atom_site_fract_x
    _atom_site_fract_y
    _atom_site_fract_z
    _atom_site_U_iso_or_equiv
    _atom_site_adp_type
    _atom_site_calc_flag
    _atom_site_refinement_flags
    _atom_site_occupancy
    _atom_site_symmetry_multiplicity
    _atom_site_disorder_assembly
    _atom_site_disorder_group
    S S1 0.55727(6) 0.29581(7) 0.59523(6) 0.04628(16) Uani d . 1 1 . .
    O O1 0.7690(2) 0.0256(2) 1.0893(2) 0.0585(5) Uani d . 1 1 . .
    H H1 0.7155 -0.0595 1.0865 0.088 Uiso calc R 1 1 . .
    O O2 1.1860(2) 0.2488(3) 0.92524(19) 0.0549(5) Uani d . 1 1 . .
    N N1 0.6144(3) 0.5442(3) 0.7677(2) 0.0457(5) Uani d . 1 1 . .
    H H1A 0.637(4) 0.575(4) 0.839(3) 0.050(9) Uiso d . 1 1 . .
    N N2 0.7546(2) 0.3070(2) 0.83163(19) 0.0379(4) Uani d . 1 1 . .
    H H2 0.782(3) 0.198(4) 0.823(3) 0.047(8) Uiso d . 1 1 . .
    N N3 0.8239(2) 0.3855(2) 0.94956(18) 0.0344(4) Uani d . 1 1 . .
    C C1 0.4947(5) 0.8165(4) 0.7392(3) 0.0657(9) Uani d . 1 1 . .
    H H1B 0.4404 0.7948 0.8086 0.098 Uiso calc R 1 1 . .
    H H1C 0.4323 0.8925 0.6764 0.098 Uiso calc R 1 1 . .
    H H1D 0.5980 0.8644 0.7765 0.098 Uiso calc R 1 1 . .
    C C2 0.5155(4) 0.6584(4) 0.6716(3) 0.0568(7) Uani d . 1 1 . .
    H H2A 0.4116 0.6086 0.6348 0.068 Uiso calc R 1 1 . .
    H H2B 0.5674 0.6800 0.5996 0.068 Uiso calc R 1 1 . .
    C C3 0.6451(2) 0.3906(2) 0.7390(2) 0.0346(4) Uani d . 1 1 . .
    C C4 0.9297(2) 0.3025(2) 1.0323(2) 0.0333(4) Uani d . 1 1 . .
    C C5 0.9822(2) 0.1311(3) 1.0085(2) 0.0345(4) Uani d . 1 1 . .
    C C6 1.1173(3) 0.1064(3) 0.9568(2) 0.0415(5) Uani d . 1 1 . .
    C C7 1.1719(3) -0.0556(4) 0.9435(3) 0.0523(6) Uani d . 1 1 . .
    H H7 1.2623 -0.0731 0.9102 0.063 Uiso calc R 1 1 . .
    C C8 1.0913(4) -0.1879(3) 0.9799(3) 0.0532(7) Uani d . 1 1 . .
    H H8 1.1301 -0.2948 0.9731 0.064 Uiso calc R 1 1 . .
    C C9 0.9556(3) -0.1677(3) 1.0258(3) 0.0494(6) Uani d . 1 1 . .
    H H9 0.9002 -0.2595 1.0464 0.059 Uiso calc R 1 1 . .
    C C10 0.9014(3) -0.0067(3) 1.0412(2) 0.0411(5) Uani d . 1 1 . .
    C C11 1.0021(3) 0.3811(3) 1.1618(3) 0.0510(6) Uani d . 1 1 . .
    H H11A 0.9585 0.4908 1.1644 0.077 Uiso calc R 1 1 . .
    H H11B 1.1163 0.3883 1.1730 0.077 Uiso calc R 1 1 . .
    H H11C 0.9782 0.3151 1.2319 0.077 Uiso calc R 1 1 . .
    C C12 1.3067(4) 0.2315(5) 0.8506(3) 0.0717(9) Uani d . 1 1 . .
    H H12A 1.3976 0.1733 0.9029 0.107 Uiso calc R 1 1 . .
    H H12B 1.3397 0.3398 0.8281 0.107 Uiso calc R 1 1 . .
    H H12C 1.2636 0.1700 0.7710 0.107 Uiso calc R 1 1 . .
loop_
    _atom_site_aniso_label
    _atom_site_aniso_U_11
    _atom_site_aniso_U_22
    _atom_site_aniso_U_33
    _atom_site_aniso_U_12
    _atom_site_aniso_U_13
    _atom_site_aniso_U_23
    S1 0.0464(3) 0.0416(3) 0.0444(3) 0.0038(3) -0.0023(2) -0.0014(3)
    O1 0.0607(11) 0.0363(9) 0.0872(14) 0.0008(8) 0.0352(11) 0.0062(10)
    O2 0.0481(10) 0.0661(12) 0.0562(12) 0.0008(9) 0.0238(9) 0.0002(9)
    N1 0.0463(10) 0.0360(10) 0.0482(12) 0.0125(8) -0.0027(9) 0.0005(9)
    N2 0.0434(9) 0.0266(8) 0.0390(10) 0.0100(7) 0.0001(8) 0.0012(7)
    N3 0.0367(8) 0.0284(8) 0.0371(9) 0.0056(7) 0.0066(7) 0.0024(7)
    C1 0.100(3) 0.0467(15) 0.0512(15) 0.0374(16) 0.0185(16) 0.0129(12)
    C2 0.0634(16) 0.0465(14) 0.0556(16) 0.0212(12) 0.0042(13) 0.0089(12)
    C3 0.0312(9) 0.0284(9) 0.0433(11) 0.0026(8) 0.0066(8) 0.0047(8)
    C4 0.0366(10) 0.0291(9) 0.0344(10) 0.0049(7) 0.0089(8) 0.0048(8)
    C5 0.0378(10) 0.0314(10) 0.0319(9) 0.0105(8) 0.0031(8) 0.0030(8)
    C6 0.0382(10) 0.0493(13) 0.0344(10) 0.0081(9) 0.0034(9) -0.0021(9)
    C7 0.0464(12) 0.0651(17) 0.0438(12) 0.0242(12) 0.0074(10) -0.0085(12)
    C8 0.0653(16) 0.0414(13) 0.0442(13) 0.0226(12) -0.0046(12) -0.0054(10)
    C9 0.0603(15) 0.0317(11) 0.0504(14) 0.0123(10) 0.0012(12) 0.0045(10)
    C10 0.0426(11) 0.0355(10) 0.0432(12) 0.0084(9) 0.0062(9) 0.0030(9)
    C11 0.0660(15) 0.0382(12) 0.0429(13) 0.0100(11) 0.0007(11) -0.0026(10)
    C12 0.0528(16) 0.114(3) 0.0560(17) -0.0008(17) 0.0279(14) -0.0007(18)
_geom_special_details
;
 All esds (except the esd in the dihedral angle between two l.s. planes)
 are estimated using the full covariance matrix.  The cell esds are taken
 into account individually in the estimation of esds in distances, angles
 and torsion angles; correlations between esds in cell parameters are only
 used when they are defined by crystal symmetry.  An approximate (isotropic)
 treatment of cell esds is used for estimating esds involving l.s. planes.
;
loop_
    _geom_bond_atom_site_label_1
    _geom_bond_atom_site_label_2
    _geom_bond_site_symmetry_2
    _geom_bond_distance
    _geom_bond_publ_flag
    S1 C3 . 1.688(2) ?
    O1 C10 . 1.367(3) ?
    O1 H1 . 0.8200 ?
    O2 C6 . 1.362(3) ?
    O2 C12 . 1.436(3) ?
    N1 C3 . 1.311(3) ?
    N1 C2 . 1.471(3) ?
    N1 H1A . 0.76(3) ?
    N2 C3 . 1.355(3) ?
    N2 N3 . 1.382(2) ?
    N2 H2 . 0.92(3) ?
    N3 C4 . 1.281(3) ?
    C1 C2 . 1.482(4) ?
    C1 H1B . 0.9600 ?
    C1 H1C . 0.9600 ?
    C1 H1D . 0.9600 ?
    C2 H2A . 0.9700 ?
    C2 H2B . 0.9700 ?
    C4 C11 . 1.484(3) ?
    C4 C5 . 1.487(3) ?
    C5 C10 . 1.389(3) ?
    C5 C6 . 1.399(3) ?
    C6 C7 . 1.402(4) ?
    C7 C8 . 1.368(4) ?
    C7 H7 . 0.9300 ?
    C8 C9 . 1.365(4) ?
    C8 H8 . 0.9300 ?
    C9 C10 . 1.396(3) ?
    C9 H9 . 0.9300 ?
    C11 H11A . 0.9600 ?
    C11 H11B . 0.9600 ?
    C11 H11C . 0.9600 ?
    C12 H12A . 0.9600 ?
    C12 H12B . 0.9600 ?
    C12 H12C . 0.9600 ?
loop_
    _geom_angle_atom_site_label_1
    _geom_angle_atom_site_label_2
    _geom_angle_atom_site_label_3
    _geom_angle_site_symmetry_1
    _geom_angle_site_symmetry_3
    _geom_angle
    _geom_angle_publ_flag
    C10 O1 H1 . . 109.5 ?
    C6 O2 C12 . . 117.1(3) ?
    C3 N1 C2 . . 123.2(2) ?
    C3 N1 H1A . . 121(2) ?
    C2 N1 H1A . . 116(2) ?
    C3 N2 N3 . . 119.04(16) ?
    C3 N2 H2 . . 124.0(18) ?
    N3 N2 H2 . . 116.8(18) ?
    C4 N3 N2 . . 116.48(17) ?
    C2 C1 H1B . . 109.5 ?
    C2 C1 H1C . . 109.5 ?
    H1B C1 H1C . . 109.5 ?
    C2 C1 H1D . . 109.5 ?
    H1B C1 H1D . . 109.5 ?
    H1C C1 H1D . . 109.5 ?
    N1 C2 C1 . . 109.1(2) ?
    N1 C2 H2A . . 109.9 ?
    C1 C2 H2A . . 109.9 ?
    N1 C2 H2B . . 109.9 ?
    C1 C2 H2B . . 109.9 ?
    H2A C2 H2B . . 108.3 ?
    N1 C3 N2 . . 116.6(2) ?
    N1 C3 S1 . . 123.69(17) ?
    N2 C3 S1 . . 119.71(15) ?
    N3 C4 C11 . . 117.74(18) ?
    N3 C4 C5 . . 124.46(19) ?
    C11 C4 C5 . . 117.79(18) ?
    C10 C5 C6 . . 119.0(2) ?
    C10 C5 C4 . . 120.74(18) ?
    C6 C5 C4 . . 120.3(2) ?
    O2 C6 C5 . . 114.6(2) ?
    O2 C6 C7 . . 125.7(2) ?
    C5 C6 C7 . . 119.7(2) ?
    C8 C7 C6 . . 119.6(2) ?
    C8 C7 H7 . . 120.2 ?
    C6 C7 H7 . . 120.2 ?
    C9 C8 C7 . . 122.0(2) ?
    C9 C8 H8 . . 119.0 ?
    C7 C8 H8 . . 119.0 ?
    C8 C9 C10 . . 118.9(3) ?
    C8 C9 H9 . . 120.5 ?
    C10 C9 H9 . . 120.5 ?
    O1 C10 C5 . . 116.17(19) ?
    O1 C10 C9 . . 123.0(2) ?
    C5 C10 C9 . . 120.8(2) ?
    C4 C11 H11A . . 109.5 ?
    C4 C11 H11B . . 109.5 ?
    H11A C11 H11B . . 109.5 ?
    C4 C11 H11C . . 109.5 ?
    H11A C11 H11C . . 109.5 ?
    H11B C11 H11C . . 109.5 ?
    O2 C12 H12A . . 109.5 ?
    O2 C12 H12B . . 109.5 ?
    H12A C12 H12B . . 109.5 ?
    O2 C12 H12C . . 109.5 ?
    H12A C12 H12C . . 109.5 ?
    H12B C12 H12C . . 109.5 ?
loop_
    _geom_torsion_atom_site_label_1
    _geom_torsion_atom_site_label_2
    _geom_torsion_atom_site_label_3
    _geom_torsion_atom_site_label_4
    _geom_torsion_site_symmetry_1
    _geom_torsion_site_symmetry_2
    _geom_torsion_site_symmetry_3
    _geom_torsion_site_symmetry_4
    _geom_torsion
    _geom_torsion_publ_flag
    C3 N2 N3 C4 . . . . -178.22(19) ?
    C3 N1 C2 C1 . . . . 175.6(3) ?
    C2 N1 C3 N2 . . . . 171.6(2) ?
    C2 N1 C3 S1 . . . . -8.0(3) ?
    N3 N2 C3 N1 . . . . 1.3(3) ?
    N3 N2 C3 S1 . . . . -179.12(15) ?
    N2 N3 C4 C11 . . . . -177.9(2) ?
    N2 N3 C4 C5 . . . . 0.6(3) ?
    N3 C4 C5 C10 . . . . -87.9(3) ?
    C11 C4 C5 C10 . . . . 90.5(3) ?
    N3 C4 C5 C6 . . . . 94.1(3) ?
    C11 C4 C5 C6 . . . . -87.4(3) ?
    C12 O2 C6 C5 . . . . -169.3(2) ?
    C12 O2 C6 C7 . . . . 11.7(4) ?
    C10 C5 C6 O2 . . . . 178.6(2) ?
    C4 C5 C6 O2 . . . . -3.4(3) ?
    C10 C5 C6 C7 . . . . -2.3(3) ?
    C4 C5 C6 C7 . . . . 175.6(2) ?
    O2 C6 C7 C8 . . . . 179.7(2) ?
    C5 C6 C7 C8 . . . . 0.7(4) ?
    C6 C7 C8 C9 . . . . 1.8(4) ?
    C7 C8 C9 C10 . . . . -2.7(4) ?
    C6 C5 C10 O1 . . . . -179.0(2) ?
    C4 C5 C10 O1 . . . . 3.0(3) ?
    C6 C5 C10 C9 . . . . 1.5(3) ?
    C4 C5 C10 C9 . . . . -176.5(2) ?
    C8 C9 C10 O1 . . . . -178.5(2) ?
    C8 C9 C10 C5 . . . . 1.0(4) ?
loop_
    _geom_hbond_atom_site_label_D
    _geom_hbond_atom_site_label_H
    _geom_hbond_atom_site_label_A
    _geom_hbond_site_symmetry_A
    _geom_hbond_distance_DH
    _geom_hbond_distance_HA
    _geom_hbond_distance_DA
    _geom_hbond_angle_DHA
    O1 H1 S1 2 0.82 2.35 3.1655(19) 175.2
_iucr_refine_instructions_details
;
TITL BJA-CK5 in Pc #7
CELL 0.7107 8.568 8.039 10.381 90 103.51 90
ZERR 2 0 0 0 0 0 0
LATT -1
SYMM +X,-Y,0.5+Z
SFAC C H N O S
UNIT 24 34 6 4 2
HTAB 4
HTAB O1 S1_$1
EQIV $1 x, -y, z+1/2
L.S. 60
PLAN  15
BOND $H
CONF
fmap 2
acta 50
MERG 2
TWIN -1 0 0 0 -1 0 0 0 -1 2
WGHT    0.063600    0.062700
BASF   0.04485
FVAR       0.28938
S1    5    0.557274    0.295810    0.595233    11.00000    0.04642    0.04163 =
         0.04440   -0.00144   -0.00234    0.00383
O1    4    0.768957    0.025569    1.089288    11.00000    0.06071    0.03632 =
         0.08721    0.00616    0.03519    0.00078
AFIX 147
H1    2    0.715460   -0.059503    1.086471    11.00000   -1.50000
AFIX   0
O2    4    1.186024    0.248765    0.925243    11.00000    0.04808    0.06608 =
         0.05623    0.00016    0.02375    0.00079
N1    3    0.614439    0.544151    0.767722    11.00000    0.04629    0.03595 =
         0.04819    0.00050   -0.00268    0.01255
H1A   2    0.637380    0.575216    0.839237    11.00000    0.05036
N2    3    0.754629    0.307024    0.831630    11.00000    0.04339    0.02658 =
         0.03901    0.00123    0.00009    0.01004
H2    2    0.782497    0.197501    0.823424    11.00000    0.04736
N3    3    0.823865    0.385507    0.949560    11.00000    0.03670    0.02838 =
         0.03709    0.00240    0.00664    0.00565
C1    1    0.494730    0.816455    0.739231    11.00000    0.09955    0.04667 =
         0.05117    0.01294    0.01848    0.03737
AFIX 33
H1B   2    0.440394    0.794848    0.808570    11.00000   -1.50000
H1C   2    0.432282    0.892459    0.676434    11.00000   -1.50000
H1D   2    0.598031    0.864392    0.776506    11.00000   -1.50000
AFIX   0
C2    1    0.515549    0.658423    0.671565    11.00000    0.06338    0.04645 =
         0.05562    0.00887    0.00417    0.02122
AFIX  23
H2A   2    0.411595    0.608569    0.634762    11.00000   -1.20000
H2B   2    0.567368    0.679952    0.599559    11.00000   -1.20000
AFIX   0
C3    1    0.645083    0.390587    0.738973    11.00000    0.03117    0.02841 =
         0.04327    0.00472    0.00656    0.00258
C4    1    0.929735    0.302461    1.032255    11.00000    0.03665    0.02907 =
         0.03440    0.00478    0.00889    0.00489
C5    1    0.982186    0.131069    1.008549    11.00000    0.03780    0.03136 =
         0.03188    0.00300    0.00307    0.01055
C6    1    1.117257    0.106356    0.956839    11.00000    0.03824    0.04931 =
         0.03445   -0.00213    0.00335    0.00805
C7    1    1.171857   -0.055645    0.943524    11.00000    0.04644    0.06508 =
         0.04380   -0.00851    0.00740    0.02419
AFIX  43
H7    2    1.262284   -0.073107    0.910199    11.00000   -1.20000
AFIX   0
C8    1    1.091273   -0.187926    0.979865    11.00000    0.06531    0.04136 =
         0.04421   -0.00536   -0.00463    0.02264
AFIX  43
H8    2    1.130072   -0.294830    0.973106    11.00000   -1.20000
AFIX   0
C9    1    0.955584   -0.167652    1.025761    11.00000    0.06033    0.03172 =
         0.05040    0.00446    0.00118    0.01230
AFIX  43
H9    2    0.900154   -0.259544    1.046430    11.00000   -1.20000
AFIX   0
C10   1    0.901375   -0.006717    1.041167    11.00000    0.04259    0.03547 =
         0.04321    0.00298    0.00618    0.00837
C11   1    1.002051    0.381106    1.161808    11.00000    0.06599    0.03821 =
         0.04288   -0.00263    0.00073    0.01001
AFIX 33
H11A  2    0.958482    0.490752    1.164353    11.00000   -1.50000
H11B  2    1.116280    0.388301    1.173003    11.00000   -1.50000
H11C  2    0.978163    0.315131    1.231863    11.00000   -1.50000
AFIX   0
C12   1    1.306742    0.231545    0.850623    11.00000    0.05276    0.11368 =
         0.05603   -0.00073    0.02791   -0.00081
AFIX 33
H12A  2    1.397591    0.173348    0.902858    11.00000   -1.50000
H12B  2    1.339675    0.339756    0.828141    11.00000   -1.50000
H12C  2    1.263638    0.170021    0.770999    11.00000   -1.50000
HKLF 4
REM  BJA-CK5 in Pc #7
REM R1 =  0.0467 for   3287 Fo > 4sig(Fo)  and  0.0594 for all   3987 data
REM    176 parameters refined using      2 restraints
END
WGHT      0.0622      0.0657
REM Highest difference peak  0.629,  deepest hole -0.212,  1-sigma level  0.045
Q1    1   0.4529  0.6398  0.7408  11.00000  0.05    0.63
Q2    1   0.5743  0.5273  0.8219  11.00000  0.05    0.36
Q3    1   0.9589  0.2120  1.0157  11.00000  0.05    0.19
Q4    1   0.8597  0.3719  1.2051  11.00000  0.05    0.19
Q5    1   1.0190  0.1195  0.9621  11.00000  0.05    0.19
Q6    1   0.6555  0.3536  0.9495  11.00000  0.05    0.18
Q7    1   0.6033  0.3449  0.6788  11.00000  0.05    0.17
Q8    1   0.5199  0.5237  0.9438  11.00000  0.05    0.17
Q9    1   0.5636  0.8581  0.7985  11.00000  0.05    0.17
Q10   1   0.5017  0.3573  0.5204  11.00000  0.05    0.17
Q11   1   0.8406  0.4819  0.8652  11.00000  0.05    0.17
Q12   1   0.6306  0.4757  0.7454  11.00000  0.05    0.16
Q13   1   0.6263  0.2201  0.5966  11.00000  0.05    0.16
Q14   1   0.5779  0.5748  0.7333  11.00000  0.05    0.16
Q15   1   0.5035  0.7673  0.6545  11.00000  0.05    0.15
;
