# Supplementary material for: N-Ethyl-2-[1-(2-hy­droxy-6-meth­oxy­phenyl)ethyl­idene]hydrazinecarbothio­amide
Source: Acta Crystallogr Sect E Struct Rep Online. 2012 Sep 22;68(Pt 10):o2982. doi: 10.1107/S1600536812039323 (PMC3470346; doi:10.1107/S1600536812039323)
Supplement: Supplementary file 2 [file e-68-o2982-Isup2.hkl]

# 
# h,k,l, Fc-squared, Fo-squared, sigma(Fo-squared) and status flag 
# 
data_I
#_shelx_title 'BJA-CK5 in Pc #7'
_shelx_refln_list_code          4 
_shelx_F_calc_maximum      109.31 
_exptl_crystal_F_000       284.00 
_reflns_d_resolution_high  0.6645 
 
loop_ 
 _symmetry_equiv_pos_as_xyz 
 'x, y, z' 
 'x, -y, z+1/2' 
 
_cell_length_a     8.5680 
_cell_length_b     8.0390 
_cell_length_c    10.3810 
_cell_angle_alpha  90.000 
_cell_angle_beta  103.510 
_cell_angle_gamma  90.000 
 
_shelx_F_squared_multiplier     1.000 
 
loop_ 
 _refln_index_h 
 _refln_index_k 
 _refln_index_l 
 _refln_F_squared_calc 
 _refln_F_squared_meas 
 _refln_F_squared_sigma 
 _refln_observed_status 
   0   1 -15        0.30       -1.79      1.79 o 
   1   1 -15        6.41        3.58      1.91 o 
  -1   0 -14        4.22        1.67      1.19 o 
   0   0 -14       29.34       43.47      4.78 o 
   1   0 -14        6.39       10.99      2.63 o 
   2   0 -14       10.20       17.67      3.22 o 
   3   0 -14        4.83        5.25      1.91 o 
   4   0 -14        3.90        5.25      1.91 o 
   5   0 -14        0.60        0.48      1.43 o 
   6   0 -14        6.43        8.24      2.39 o 
  -1   1 -14        2.07        0.96      1.07 o 
   0   1 -14        0.35        1.24      3.64 o 
   1   1 -14        1.12        0.99      3.10 o 
   2   1 -14        1.30        2.26      1.17 o 
   3   1 -14        2.13        3.58      1.31 o 
   4   1 -14        0.12       -0.93      1.13 o 
   5   1 -14        0.31        1.04      1.37 o 
   6   1 -14        0.01       -0.20      0.95 o 
   0   2 -14        1.88        2.03      1.67 o 
   1   2 -14        9.39        8.49      2.15 o 
   2   2 -14       10.34        7.99      1.60 o 
   3   2 -14        5.80        6.00      2.69 o 
   4   2 -14        0.21        3.10      1.10 o 
   5   2 -14        2.03        0.57      1.05 o 
   6   2 -14        3.69        2.83      1.20 o 
   0   3 -14        6.92        8.24      2.27 o 
   1   3 -14        8.60       13.25      2.99 o 
   2   3 -14        0.92        1.07      2.03 o 
   3   3 -14        7.30        6.55      1.55 o 
   4   3 -14        2.87        0.40      1.19 o 
   5   3 -14        0.06       -0.33      2.09 o 
   0   4 -14        5.28        4.30      2.03 o 
   1   4 -14        7.26        6.81      2.03 o 
   2   4 -14        3.03        0.84      1.31 o 
   3   4 -14        3.19        2.63      1.67 o 
  -1   1 -13       23.11       26.15      2.49 o 
   0   1 -13        0.88        0.84      0.68 o 
   1   1 -13        7.88        7.59      2.03 o 
   2   1 -13        4.72        0.92      0.75 o 
   3   1 -13        4.02        5.33      1.34 o 
   4   1 -13        2.90        1.79      1.97 o 
   5   1 -13        8.44       10.99      2.51 o 
   6   1 -13        1.51        1.26      0.96 o 
   7   1 -13        8.16        9.71      1.81 o 
   8   1 -13        1.64        1.64      1.05 o 
   9   1 -13        0.88        1.43      1.31 o 
  -1   2 -13       10.84       10.63      2.39 o 
   0   2 -13        6.36        6.44      1.43 o 
   1   2 -13        0.40        0.52      0.92 o 
   2   2 -13       12.38       11.12      2.15 o 
   3   2 -13       10.01       11.46      1.90 o 
   4   2 -13        2.31        4.42      1.39 o 
   5   2 -13        0.81        2.17      2.03 o 
   6   2 -13        1.20        2.39      1.01 o 
   7   2 -13        1.38        1.71      0.85 o 
   8   2 -13        1.43        3.81      1.49 o 
  -1   3 -13        9.22        9.67      2.51 o 
   0   3 -13        6.03        6.93      2.27 o 
   1   3 -13        0.53       -1.43      1.43 o 
   2   3 -13       12.51       13.37      2.87 o 
   3   3 -13        1.05        2.15      1.55 o 
   4   3 -13       22.74       24.77      2.70 o 
   5   3 -13        4.12        6.62      1.48 o 
   6   3 -13        2.38        3.10      1.14 o 
   7   3 -13        4.76        1.81      1.19 o 
   8   3 -13        0.13       -1.55      1.55 o 
   0   4 -13        9.75        8.24      2.39 o 
   1   4 -13        6.45        3.22      1.67 o 
   2   4 -13       15.87       20.30      3.46 o 
   3   4 -13        1.57        2.03      1.67 o 
   4   4 -13        7.83        8.96      2.63 o 
   5   4 -13        9.54       10.75      2.87 o 
   6   4 -13        0.97       -0.24      1.19 o 
   0   5 -13        2.87       -1.55      1.55 o 
   1   5 -13        0.93        2.51      1.43 o 
   2   5 -13        5.49        4.66      1.91 o 
   3   5 -13        2.20        4.30      1.79 o 
   4   5 -13        0.83        6.69      2.39 o 
   1   6 -13        6.90        7.40      2.27 o 
   2   6 -13        1.79        3.22      1.19 o 
  -2   0 -12       26.60       29.61      3.70 o 
  -1   0 -12       19.58       23.64      3.34 o 
   0   0 -12       59.05       62.45      5.37 o 
   1   0 -12       36.66       41.08      4.54 o 
   2   0 -12       10.08       19.94      3.10 o 
   3   0 -12       16.72       14.57      2.75 o 
   4   0 -12       49.35       58.75      5.37 o 
   5   0 -12       20.12       20.78      3.22 o 
   6   0 -12        2.82        1.67      1.43 o 
   7   0 -12        0.98        1.31      1.55 o 
   8   0 -12       17.38       20.30      3.46 o 
   9   0 -12        6.93        8.84      2.51 o 
  -2   1 -12        7.55        8.48      1.91 o 
  -1   1 -12        4.58        2.64      0.97 o 
   0   1 -12        7.82        9.86      1.60 o 
   1   1 -12        8.21        9.29      1.91 o 
   2   1 -12        4.70        7.83      1.52 o 
   3   1 -12        0.80        0.30      0.77 o 
   4   1 -12        0.17       -0.06      0.84 o 
   5   1 -12        0.80        0.96      1.37 o 
   6   1 -12        3.75        3.26      1.15 o 
   7   1 -12        0.86        2.68      1.08 o 
   8   1 -12        2.18        2.26      2.27 o 
   9   1 -12        4.05        6.41      1.56 o 
  -1   2 -12        3.30        3.70      1.55 o 
   0   2 -12       19.99       20.00      2.20 o 
   1   2 -12        4.21        3.83      1.13 o 
   2   2 -12        0.09       -0.99      1.19 o 
   3   2 -12       43.98       62.66      3.93 o 
   4   2 -12        1.74        2.26      1.00 o 
   5   2 -12        7.87        9.10      1.64 o 
   6   2 -12        7.56        7.82      1.52 o 
   7   2 -12        0.43       -0.61      1.05 o 
   8   2 -12        6.46        8.23      2.03 o 
   9   2 -12        1.79        1.39      2.93 o 
  -1   3 -12       11.96       11.58      2.51 o 
   0   3 -12        5.96        8.36      2.27 o 
   1   3 -12        8.79        8.84      2.15 o 
   2   3 -12        5.37        3.87      2.33 o 
   3   3 -12       30.49       28.75      2.83 o 
   4   3 -12       16.16       16.89      2.19 o 
   5   3 -12        0.97        2.65      2.39 o 
   6   3 -12        2.83        4.29      1.23 o 
   7   3 -12        0.14       -0.24      1.67 o 
   8   3 -12        5.98        4.82      1.49 o 
   9   3 -12        4.62        6.45      2.27 o 
  -1   4 -12        2.60        2.15      1.43 o 
   0   4 -12        2.01        3.70      1.43 o 
   1   4 -12        8.31        8.96      2.27 o 
   2   4 -12        4.04        4.78      1.91 o 
   3   4 -12       27.24       22.93      3.58 o 
   4   4 -12        7.97        9.91      2.51 o 
   5   4 -12        0.70        0.72      1.07 o 
   6   4 -12        0.09        1.91      1.07 o 
   7   4 -12        4.60        8.00      2.51 o 
   8   4 -12        0.06        0.24      1.07 o 
   0   5 -12       15.07       15.28      2.99 o 
   1   5 -12        4.57        6.45      2.03 o 
   2   5 -12       25.60       27.11      3.82 o 
   3   5 -12       10.67       14.93      3.10 o 
   4   5 -12        7.29        9.79      2.39 o 
   5   5 -12        0.24        2.63      1.31 o 
   6   5 -12        8.56        8.36      2.39 o 
   7   5 -12        0.50       -1.43      1.67 o 
   0   6 -12        0.43        3.34      1.55 o 
   1   6 -12        4.66        7.64      2.15 o 
   2   6 -12        0.47        0.12      1.31 o 
   3   6 -12        6.22        8.72      2.51 o 
   4   6 -12        2.39        3.22      2.03 o 
   5   6 -12        1.46        1.67      1.19 o 
   1   7 -12        4.00        0.84      1.43 o 
   2   7 -12        0.81        0.12      1.07 o 
  -2   1 -11       29.36       30.55      2.44 o 
  -1   1 -11       20.91       25.38      2.28 o 
   0   1 -11       18.38       17.26      1.90 o 
   1   1 -11       22.35       23.23      2.28 o 
   2   1 -11       29.86       31.98      3.28 o 
   3   1 -11       22.08       18.11      2.03 o 
   4   1 -11       17.17       17.71      3.40 o 
   5   1 -11        9.73        8.99      1.58 o 
   6   1 -11        0.41        1.33      0.77 o 
   7   1 -11       15.09       11.30      1.80 o 
   8   1 -11       14.51       16.60      2.11 o 
   9   1 -11        7.23        9.98      1.72 o 
  -2   2 -11        0.40        0.24      0.84 o 
  -1   2 -11        2.30        1.43      0.84 o 
   0   2 -11        4.14        2.76      1.43 o 
   1   2 -11       14.83       12.19      1.64 o 
   2   2 -11       35.82       40.42      2.95 o 
   3   2 -11       21.41       21.67      2.24 o 
   4   2 -11       13.99       13.37      1.81 o 
   5   2 -11       21.08       18.57      2.11 o 
   6   2 -11        3.35        2.00      0.88 o 
   7   2 -11       12.96       13.53      1.85 o 
   8   2 -11       16.37       18.67      2.26 o 
   9   2 -11        0.72        0.96      1.31 o 
  -1   3 -11       14.67       14.45      2.39 o 
   0   3 -11       21.31       25.08      3.22 o 
   1   3 -11       36.26       39.17      4.18 o 
   2   3 -11       11.27       10.28      2.15 o 
   3   3 -11       26.24       30.81      2.74 o 
   4   3 -11        6.48        7.06      1.46 o 
   5   3 -11        9.07        8.20      1.73 o 
   6   3 -11        0.46       -0.41      0.75 o 
   7   3 -11        7.29        6.79      1.91 o 
   8   3 -11        1.07        0.56      1.49 o 
   9   3 -11        5.10        5.73      1.91 o 
  10   3 -11        0.40        2.87      1.31 o 
  -1   4 -11       22.48       22.45      3.22 o 
   0   4 -11        5.63        5.97      1.67 o 
   1   4 -11        0.12        1.31      0.84 o 
   2   4 -11       50.91       55.77      5.13 o 
   3   4 -11       13.33       14.21      2.87 o 
   4   4 -11       11.68        9.55      2.27 o 
   5   4 -11        4.24        3.22      1.43 o 
   6   4 -11        1.76        1.31      1.31 o 
   7   4 -11       10.83       16.36      3.22 o 
   8   4 -11        0.96        1.67      1.07 o 
   9   4 -11        0.07        1.07      1.31 o 
  -1   5 -11        0.48        1.07      1.31 o 
   0   5 -11        0.12       -0.96      1.43 o 
   1   5 -11        1.05        0.48      0.96 o 
   2   5 -11        8.77       11.11      2.39 o 
   3   5 -11        7.78        6.57      2.15 o 
   4   5 -11        8.94       10.27      2.51 o 
   5   5 -11        0.78        2.15      1.31 o 
   6   5 -11        0.63        1.79      1.43 o 
   7   5 -11        2.93        3.46      1.79 o 
   8   5 -11        1.01        1.67      1.19 o 
   0   6 -11        3.13        2.27      1.19 o 
   1   6 -11       11.19        8.60      2.27 o 
   2   6 -11       21.44       25.79      3.82 o 
   3   6 -11        4.26        4.42      1.91 o 
   4   6 -11        8.79       16.48      3.22 o 
   5   6 -11        5.50        6.33      2.15 o 
   6   6 -11        4.46        3.46      1.91 o 
   7   6 -11        1.17       -1.79      1.79 o 
   0   7 -11        1.01       -1.19      1.19 o 
   1   7 -11        4.49        3.94      1.67 o 
   2   7 -11        7.37       10.03      2.51 o 
   3   7 -11        2.09        0.00      1.19 o 
   4   7 -11        1.05        2.99      1.67 o 
   5   7 -11        1.35       -0.12      1.43 o 
   1   8 -11        2.11        1.43      1.55 o 
   2   8 -11        1.00        0.48      1.43 o 
  -3   0 -10        6.52        9.91      1.91 o 
  -2   0 -10      107.37       96.01      5.85 o 
  -1   0 -10       37.42       32.96      3.34 o 
   0   0 -10       25.10       25.79      3.10 o 
   1   0 -10       90.57       84.90      5.73 o 
   2   0 -10       39.60       35.70      3.70 o 
   3   0 -10       10.57       12.18      2.27 o 
   4   0 -10       28.62       31.53      3.70 o 
   5   0 -10       35.72       44.42      4.30 o 
   6   0 -10       35.02       40.60      4.18 o 
   7   0 -10       26.41       31.29      3.82 o 
   8   0 -10        1.23        1.07      1.07 o 
   9   0 -10        6.05        5.02      1.55 o 
  -2   1 -10        2.67        3.00      0.90 o 
  -1   1 -10       19.21       18.74      1.86 o 
   0   1 -10        6.80        8.03      1.26 o 
   1   1 -10       18.39       17.22      1.85 o 
   2   1 -10       40.67       41.56      2.83 o 
   3   1 -10        2.21        0.90      0.68 o 
   4   1 -10        4.45        2.09      0.66 o 
   5   1 -10       17.77       16.40      1.86 o 
   6   1 -10       29.79       35.49      2.78 o 
   7   1 -10        7.75        5.00      1.22 o 
   8   1 -10        0.55        0.13      0.71 o 
   9   1 -10        0.14        0.76      1.55 o 
  -2   2 -10       32.51       33.20      3.34 o 
  -1   2 -10        0.72        0.17      0.66 o 
   0   2 -10       37.25       36.22      2.87 o 
   1   2 -10       24.15       27.24      2.28 o 
   2   2 -10       72.73       69.23      3.71 o 
   3   2 -10       32.09       29.96      2.49 o 
   4   2 -10       50.14       56.98      3.64 o 
   5   2 -10       15.34       14.62      1.97 o 
   6   2 -10       28.23       27.06      2.41 o 
   7   2 -10       19.67       20.69      3.34 o 
   8   2 -10        1.57        1.92      0.88 o 
   9   2 -10        5.23        5.13      1.79 o 
  -2   3 -10        1.46        2.27      1.07 o 
  -1   3 -10       54.27       51.23      4.42 o 
   0   3 -10        0.20        0.12      0.84 o 
   1   3 -10       73.00       64.27      3.94 o 
   2   3 -10       77.34       81.75      4.84 o 
   3   3 -10        4.57        6.29      1.14 o 
   4   3 -10       91.48       93.31      4.54 o 
   5   3 -10        1.60        3.55      1.05 o 
   6   3 -10       21.76       20.47      2.15 o 
   7   3 -10       13.92       15.12      1.90 o 
   8   3 -10        0.20        0.61      0.90 o 
   9   3 -10        3.48        3.94      1.79 o 
  10   3 -10        0.34        0.96      1.19 o 
  -2   4 -10        7.73        9.31      1.91 o 
  -1   4 -10       16.88       16.36      2.51 o 
   0   4 -10       15.56       14.21      2.39 o 
   1   4 -10       15.86       12.30      2.39 o 
   2   4 -10       13.47       13.25      2.39 o 
   3   4 -10       36.83       40.00      4.18 o 
   4   4 -10       22.99       21.14      3.22 o 
   5   4 -10        2.11        3.10      1.43 o 
   6   4 -10        8.95        7.28      2.15 o 
   7   4 -10       10.36        8.48      2.51 o 
   8   4 -10        2.55        1.67      1.43 o 
   9   4 -10        2.10       -0.24      1.07 o 
  10   4 -10        1.76        1.19      1.55 o 
  -1   5 -10       11.65       16.96      2.63 o 
   0   5 -10       34.65       40.00      4.18 o 
   1   5 -10       70.77       75.11      5.73 o 
   2   5 -10        6.38        7.76      2.15 o 
   3   5 -10       55.59       54.69      5.25 o 
   4   5 -10        1.11        0.36      1.19 o 
   5   5 -10        0.47       -0.12      1.07 o 
   6   5 -10       14.16       14.81      2.99 o 
   7   5 -10        4.57        6.57      2.15 o 
   8   5 -10        4.01        7.52      2.15 o 
   9   5 -10        0.31       -1.91      1.91 o 
  -1   6 -10        9.03        8.12      2.03 o 
   0   6 -10        1.59        1.07      1.31 o 
   1   6 -10        3.73        5.13      1.91 o 
   2   6 -10       13.97       11.11      2.63 o 
   3   6 -10        0.33        1.55      1.43 o 
   4   6 -10        4.67        4.78      1.79 o 
   5   6 -10        2.19        4.30      1.79 o 
   6   6 -10        0.24        2.03      1.55 o 
   7   6 -10        1.24        5.13      2.15 o 
   8   6 -10        0.49        1.07      1.19 o 
   0   7 -10       10.65       13.14      2.63 o 
   1   7 -10       14.69       21.26      3.58 o 
   2   7 -10        0.28       -1.43      1.43 o 
   3   7 -10        6.89        6.21      2.15 o 
   4   7 -10        1.36        2.15      1.19 o 
   5   7 -10        1.89        1.67      1.55 o 
   6   7 -10        2.18        5.13      2.03 o 
   0   8 -10        3.18        3.58      1.67 o 
   1   8 -10        5.61       10.27      2.63 o 
   2   8 -10        3.61        2.51      1.79 o 
   3   8 -10        0.71        2.63      1.43 o 
   4   8 -10        5.54       12.30      3.10 o 
   5   8 -10        3.52        4.90      1.91 o 
   1   9 -10        3.04        0.36      1.79 o 
  -3   1  -9       49.43       46.81      3.58 o 
  -2   1  -9       28.68       26.19      2.02 o 
  -1   1  -9       14.69       15.96      1.60 o 
   0   1  -9      229.64      210.36      7.64 o 
   1   1  -9       43.13       40.90      2.57 o 
   2   1  -9      144.47      154.69      8.12 o 
   3   1  -9       58.18       58.75      3.21 o 
   4   1  -9       58.47       58.42      6.81 o 
   5   1  -9       31.32       26.62      2.24 o 
   6   1  -9       45.16       42.55      2.87 o 
   7   1  -9        0.67        1.55      0.80 o 
   8   1  -9        8.61        7.70      1.39 o 
   9   1  -9        1.06        1.67      1.19 o 
  -2   2  -9       14.19       19.58      2.51 o 
  -1   2  -9       42.23       35.48      2.45 o 
   0   2  -9      161.52      150.31      5.24 o 
   1   2  -9       35.46       34.09      2.41 o 
   2   2  -9       14.15       13.25      1.48 o 
   3   2  -9       18.08       20.03      1.85 o 
   4   2  -9       14.08       15.25      1.68 o 
   5   2  -9      113.99      105.09      4.52 o 
   6   2  -9       31.56       39.70      2.74 o 
   7   2  -9        1.42        0.54      0.71 o 
   8   2  -9        1.06       -0.12      0.66 o 
   9   2  -9        3.84        6.45      1.79 o 
  -2   3  -9       13.08       13.02      2.15 o 
  -1   3  -9       12.22       14.69      2.27 o 
   0   3  -9       59.27       54.45      4.30 o 
   1   3  -9        2.32        1.58      0.75 o 
   2   3  -9       29.06       28.07      2.32 o 
   3   3  -9       57.94       60.27      3.52 o 
   4   3  -9       18.98       18.45      1.90 o 
   5   3  -9       38.71       39.72      3.76 o 
   6   3  -9       11.93       15.57      2.03 o 
   7   3  -9        5.25        4.44      1.15 o 
   8   3  -9       13.87       16.28      1.85 o 
   9   3  -9        1.12        3.10      1.55 o 
  -2   4  -9        9.15       11.34      2.03 o 
  -1   4  -9       48.19       50.99      4.18 o 
   0   4  -9       18.78       20.06      2.63 o 
   1   4  -9       20.29       22.69      2.87 o 
   2   4  -9       26.10       26.99      3.22 o 
   3   4  -9       27.57       27.58      3.34 o 
   4   4  -9       22.31       24.96      3.34 o 
   5   4  -9       13.63       15.76      2.75 o 
   6   4  -9       14.48       19.82      3.10 o 
   7   4  -9        5.02        5.25      1.79 o 
   8   4  -9       15.15       21.02      3.22 o 
   9   4  -9        1.25        0.24      0.96 o 
  -2   5  -9        6.29        5.37      1.43 o 
  -1   5  -9        2.67        1.31      0.96 o 
   0   5  -9        2.29        2.87      1.07 o 
   1   5  -9        1.27        1.91      1.07 o 
   2   5  -9        1.08        0.00      0.96 o 
   3   5  -9       31.63       41.20      4.42 o 
   4   5  -9        4.89        5.62      1.27 o 
   5   5  -9        4.58        9.61      1.97 o 
   6   5  -9        3.20        5.97      2.03 o 
   7   5  -9        0.78       -1.07      1.19 o 
   8   5  -9        5.99        8.12      2.27 o 
   9   5  -9        3.56        4.06      1.55 o 
  10   5  -9        0.25        1.07      1.19 o 
  -1   6  -9       82.30       89.32      6.21 o 
   0   6  -9       41.30       50.75      4.78 o 
   1   6  -9        8.71        9.08      2.27 o 
   2   6  -9       26.26       19.94      3.10 o 
   3   6  -9        3.77        4.18      1.43 o 
   4   6  -9        4.08        5.80      1.43 o 
   5   6  -9       10.63       10.94      1.69 o 
   6   6  -9       15.12       14.09      2.99 o 
   7   6  -9        4.39        6.09      2.15 o 
   8   6  -9        3.13        2.51      1.67 o 
   9   6  -9        1.48        0.24      1.07 o 
  -1   7  -9        6.82        8.36      2.15 o 
   0   7  -9        8.38        5.25      1.79 o 
   1   7  -9       13.23       12.42      2.63 o 
   2   7  -9        4.23        0.96      1.07 o 
   3   7  -9        6.86        9.19      1.64 o 
   4   7  -9        5.81        4.51      1.12 o 
   5   7  -9       19.39       21.74      2.46 o 
   6   7  -9        4.26        7.28      2.39 o 
   7   7  -9        2.37        1.07      1.43 o 
   8   7  -9        0.56        0.12      1.43 o 
   0   8  -9        0.69        0.84      1.07 o 
   1   8  -9        8.98        6.45      2.15 o 
   2   8  -9        4.10        3.34      1.43 o 
   3   8  -9        3.08        3.17      1.73 o 
   4   8  -9        2.61        3.83      1.08 o 
   5   8  -9        5.62        9.08      1.97 o 
   6   8  -9        1.54        2.84      1.29 o 
   0   9  -9        9.08        9.19      2.51 o 
   1   9  -9        6.24        8.60      2.51 o 
   2   9  -9        1.50        2.87      1.79 o 
   3   9  -9        1.96        2.57      1.10 o 
   4   9  -9        0.91       -1.07      1.31 o 
   5   9  -9        9.03       10.03      2.63 o 
  -3   0  -8      227.89      216.62      8.12 o 
  -2   0  -8      330.28      275.96      9.43 o 
  -1   0  -8      188.41      200.61      8.00 o 
   0   0  -8       95.69       88.01      5.13 o 
   1   0  -8      247.19      234.53      9.08 o 
   2   0  -8       33.38       28.54      2.99 o 
   3   0  -8      178.87      181.75      8.00 o 
   4   0  -8      334.62      347.25     11.94 o 
   5   0  -8       12.49       15.76      2.27 o 
   6   0  -8       46.86       49.32      4.18 o 
   7   0  -8        8.34        9.43      1.91 o 
   8   0  -8       10.83       15.40      2.39 o 
  -3   1  -8       18.29       18.99      2.15 o 
  -2   1  -8       69.81       75.33      3.21 o 
  -1   1  -8       36.45       38.12      2.33 o 
   0   1  -8        2.44        2.86      0.72 o 
   1   1  -8        2.60        2.17      0.60 o 
   2   1  -8       52.56       65.63      8.36 o 
   3   1  -8       41.89       48.23      2.74 o 
   4   1  -8       62.76       72.08      3.37 o 
   5   1  -8        3.01        2.27      0.71 o 
   6   1  -8       29.02       27.82      2.15 o 
   7   1  -8       25.13       26.61      2.15 o 
   8   1  -8        0.56        2.26      0.71 o 
   9   1  -8        0.08       -0.12      0.72 o 
  -3   2  -8       31.85       30.21      2.75 o 
  -2   2  -8       94.65      108.07      5.61 o 
  -1   2  -8      125.93      120.56      4.30 o 
   0   2  -8       70.32       75.97      3.37 o 
   1   2  -8       97.18       75.83      4.84 o 
   2   2  -8       10.85       10.44      1.22 o 
   3   2  -8       25.81       25.39      2.02 o 
   4   2  -8      109.50      106.30      4.26 o 
   5   2  -8       17.69       18.98      1.97 o 
   6   2  -8       23.70       25.90      2.99 o 
   7   2  -8       18.87       15.62      2.03 o 
   8   2  -8        0.29        1.58      1.73 o 
   9   2  -8       12.70       12.30      2.27 o 
  -3   3  -8        3.10        2.63      0.84 o 
  -2   3  -8        9.44        7.52      1.43 o 
  -1   3  -8      176.09      180.19      7.64 o 
   0   3  -8      132.21      128.37      6.33 o 
   1   3  -8       57.20       49.80      2.83 o 
   2   3  -8       49.52       43.99      2.66 o 
   3   3  -8       16.63       14.61      1.60 o 
   4   3  -8      106.08       98.07      3.81 o 
   5   3  -8      139.10      141.47      5.61 o 
   6   3  -8        3.82        6.38      1.15 o 
   7   3  -8        5.18        5.63      1.31 o 
   8   3  -8        0.11        0.88      0.78 o 
   9   3  -8       11.97       15.88      2.63 o 
  -2   4  -8       31.82       31.17      2.99 o 
  -1   4  -8       10.29       12.42      2.03 o 
   0   4  -8        6.52        6.09      1.55 o 
   1   4  -8       15.47       15.52      2.39 o 
   2   4  -8        9.21        8.84      1.91 o 
   3   4  -8       48.42       51.12      4.00 o 
   4   4  -8      265.29      273.42      7.45 o 
   5   4  -8       10.70       11.41      1.38 o 
   6   4  -8        3.42        2.03      1.31 o 
   7   4  -8        4.95        3.82      1.55 o 
   8   4  -8        1.68        2.03      0.96 o 
   9   4  -8       18.19       14.09      2.75 o 
  -2   5  -8       74.86       77.26      5.02 o 
  -1   5  -8        5.99        4.66      1.31 o 
   0   5  -8       27.35       30.81      3.46 o 
   1   5  -8       32.91       43.59      4.18 o 
   2   5  -8       21.07       20.78      2.99 o 
   3   5  -8       28.60       31.29      2.43 o 
   4   5  -8        8.65        8.28      1.61 o 
   5   5  -8       74.05       77.46      4.96 o 
   6   5  -8       17.18       18.89      3.88 o 
   7   5  -8       21.59       24.12      3.46 o 
   8   5  -8        5.95        5.73      2.15 o 
   9   5  -8       15.46       15.52      3.10 o 
  -2   6  -8       20.48       16.96      2.51 o 
  -1   6  -8       30.35       35.35      3.82 o 
   0   6  -8        3.15        2.63      1.19 o 
   1   6  -8        2.73        3.82      1.55 o 
   2   6  -8        7.48       12.20      3.34 o 
   3   6  -8       31.76       28.33      2.45 o 
   4   6  -8        7.51        6.12      1.20 o 
   5   6  -8        5.00        6.42      1.26 o 
   6   6  -8        0.82        1.63      1.79 o 
   7   6  -8        0.23        2.75      1.67 o 
   8   6  -8        1.09        4.42      2.03 o 
   9   6  -8        1.38        2.87      1.79 o 
  10   6  -8        3.79        7.05      2.27 o 
  -1   7  -8       35.89       37.97      4.18 o 
   0   7  -8        3.09        0.60      0.84 o 
   1   7  -8       31.59       30.69      3.70 o 
   2   7  -8        5.71        8.68      2.09 o 
   3   7  -8       13.48       16.90      2.07 o 
   4   7  -8       21.05       23.92      2.57 o 
   5   7  -8       22.17       30.81      3.52 o 
   6   7  -8        1.35        1.15      0.96 o 
   7   7  -8        4.71        5.25      1.91 o 
   8   7  -8        0.05        0.60      1.43 o 
   9   7  -8        1.20        1.31      1.31 o 
  -1   8  -8        1.75        2.39      1.31 o 
   0   8  -8       11.03        9.55      2.27 o 
   1   8  -8        0.53        0.24      1.07 o 
   2   8  -8        4.74        6.69      1.61 o 
   3   8  -8        8.24        8.50      2.45 o 
   4   8  -8       17.83       23.28      2.60 o 
   5   8  -8        4.21        2.92      1.14 o 
   6   8  -8        6.98        8.59      1.73 o 
   7   8  -8        5.41        5.61      2.27 o 
   0   9  -8        3.99        1.43      1.19 o 
   1   9  -8        8.55       12.54      2.75 o 
   2   9  -8        0.75        0.48      0.84 o 
   3   9  -8        7.82       12.28      2.02 o 
   4   9  -8        4.85        3.61      3.52 o 
   5   9  -8        4.69        6.65      1.61 o 
   6   9  -8        3.30        2.87      2.03 o 
   0  10  -8       12.07       11.82      2.75 o 
   1  10  -8        2.06        2.39      1.43 o 
  -9   1  -7        5.75        7.36      1.73 o 
  -3   1  -7      274.10      280.50      8.96 o 
  -2   1  -7      182.93      175.46      7.52 o 
  -1   1  -7      190.33      174.08      4.90 o 
   0   1  -7       97.14       96.05      3.50 o 
   1   1  -7       35.85       31.27      1.98 o 
   2   1  -7      438.70      380.15     40.90 o 
   3   1  -7       44.24       51.31      4.84 o 
   4   1  -7      113.69      117.66      7.28 o 
   5   1  -7       60.74       69.43      3.17 o 
   6   1  -7       22.13       28.03      4.42 o 
   7   1  -7        5.88        5.22      0.95 o 
   8   1  -7       48.45       49.32      2.78 o 
  -9   2  -7        3.87        4.90      1.91 o 
  -3   2  -7       56.93       67.47      3.94 o 
  -2   2  -7      294.53      277.75      9.19 o 
  -1   2  -7       67.62       52.29      2.57 o 
   0   2  -7      145.60      127.95      4.18 o 
   1   2  -7       40.62       34.94      2.11 o 
   2   2  -7      133.34      105.86      9.31 o 
   3   2  -7       55.82       61.56      3.16 o 
   4   2  -7        0.79        1.19      0.40 o 
   5   2  -7       58.80       67.40      2.35 o 
   6   2  -7       22.51       17.24      2.87 o 
   7   2  -7       24.51       30.42      2.19 o 
   8   2  -7       17.39       21.78      1.90 o 
   9   2  -7       12.07       12.90      2.27 o 
  -8   3  -7        5.73        5.25      1.91 o 
  -3   3  -7       35.54       38.93      2.99 o 
  -2   3  -7       14.56       11.82      1.67 o 
  -1   3  -7       41.11       41.68      3.22 o 
   0   3  -7       54.87       50.39      3.70 o 
   1   3  -7       65.05       77.38      4.78 o 
   2   3  -7       86.87       98.66     15.64 o 
   3   3  -7       87.02       92.41      2.98 o 
   4   3  -7      258.00      259.66      8.60 o 
   5   3  -7       90.03       85.32      3.34 o 
   6   3  -7       26.22       26.21      2.11 o 
   7   3  -7       19.55       15.02      1.61 o 
   8   3  -7       14.76       14.33      2.51 o 
   9   3  -7       13.61       11.70      2.27 o 
  -8   4  -7       21.77       21.02      3.94 o 
  -3   4  -7       83.83       70.21      4.18 o 
  -2   4  -7      153.06      139.59      6.33 o 
  -1   4  -7       62.60       64.60      4.42 o 
   0   4  -7      121.76      127.41      6.45 o 
   1   4  -7       70.29       68.07      4.78 o 
   2   4  -7      101.84       87.58      3.71 o 
   3   4  -7      387.71      374.69     29.79 o 
   4   4  -7        3.70        2.33      0.96 o 
   5   4  -7       63.47       63.25      5.79 o 
   6   4  -7        6.01        6.22      0.99 o 
   7   4  -7        9.99       10.15      2.03 o 
   8   4  -7       32.10       30.33      3.70 o 
   9   4  -7        7.85       14.57      2.75 o 
  -8   5  -7        5.42        8.48      2.75 o 
  -2   5  -7        0.15        0.24      0.72 o 
  -1   5  -7       10.56       11.46      1.91 o 
   0   5  -7        1.47        0.84      0.84 o 
   1   5  -7        0.94        0.12      0.84 o 
   2   5  -7        2.61        1.67      0.68 o 
   3   5  -7        3.14        4.26      1.01 o 
   4   5  -7       27.30       27.93      2.23 o 
   5   5  -7       20.07       22.18      2.01 o 
   6   5  -7        5.94        6.02      1.15 o 
   7   5  -7        1.29        0.84      1.19 o 
   8   5  -7        7.34        8.84      2.15 o 
   9   5  -7        4.91        3.82      1.67 o 
  -7   6  -7       10.98        9.55      2.63 o 
  -2   6  -7       60.82       72.48      5.02 o 
  -1   6  -7       59.26       65.32      4.78 o 
   0   6  -7       51.32       60.66      4.78 o 
   1   6  -7       27.85       29.15      3.64 o 
   2   6  -7       18.37       17.05      1.85 o 
   3   6  -7       64.70       70.09      3.84 o 
   4   6  -7       34.31       30.85      2.52 o 
   5   6  -7       11.63       10.65      1.55 o 
   6   6  -7        2.96        3.24      1.55 o 
   7   6  -7       10.97       13.62      2.39 o 
   8   6  -7        9.25        9.79      2.27 o 
   9   6  -7        6.79        8.36      2.27 o 
  -7   7  -7       16.79       20.66      3.94 o 
  -2   7  -7       16.58       12.78      2.15 o 
  -1   7  -7       26.06       20.54      2.87 o 
   0   7  -7        1.11        2.15      1.07 o 
   1   7  -7        2.08       -0.05      2.03 o 
   2   7  -7        4.11        2.51      1.19 o 
   3   7  -7       30.69       30.45      3.70 o 
   4   7  -7       13.81       15.88      2.75 o 
   5   7  -7        3.10        3.46      1.31 o 
   6   7  -7       10.65       13.14      1.89 o 
   7   7  -7        7.38        9.82      1.72 o 
   8   7  -7       18.68       17.08      3.22 o 
   9   7  -7        1.29       -0.72      1.07 o 
  -1   8  -7        2.82        0.84      0.84 o 
   0   8  -7        4.79        4.18      1.55 o 
   1   8  -7        9.22       10.39      2.39 o 
   2   8  -7       35.15       36.66      4.30 o 
   3   8  -7        8.27        8.12      2.03 o 
   4   8  -7        6.22        5.49      1.91 o 
   5   8  -7        0.23        0.84      1.31 o 
   6   8  -7        7.19        8.00      2.15 o 
   7   8  -7        0.65        3.19      1.32 o 
   8   8  -7        1.26        3.58      1.55 o 
  -1   9  -7        3.79        4.30      1.67 o 
   0   9  -7        6.37        7.05      2.03 o 
   1   9  -7        6.59        5.25      2.15 o 
   2   9  -7        2.57        2.51      1.67 o 
   3   9  -7       25.39       27.82      4.30 o 
   4   9  -7       13.23       11.22      2.75 o 
   5   9  -7        4.31        6.21      2.15 o 
   6   9  -7        8.55        8.36      2.51 o 
   7   9  -7        0.66       -0.96      1.07 o 
   1  10  -7        1.32        1.91      1.55 o 
   2  10  -7        5.31       10.03      2.75 o 
   3  10  -7        1.82        1.67      1.19 o 
  -9   0  -6        5.59        4.78      1.91 o 
  -3   0  -6     1005.48      949.33     20.90 o 
  -2   0  -6      548.94      575.93     14.33 o 
  -1   0  -6      779.15      826.46     19.11 o 
   0   0  -6      221.80      206.58      7.28 o 
   1   0  -6      429.91      413.53     11.58 o 
   2   0  -6     1012.75     1003.19     22.69 o 
   3   0  -6      100.88      132.55      5.73 o 
   4   0  -6      104.68       98.04      4.90 o 
   5   0  -6      247.41      251.60      8.72 o 
   6   0  -6       24.44       15.52      2.03 o 
   7   0  -6       29.60       26.15      2.63 o 
   8   0  -6       76.87       72.96      4.66 o 
 -10   1  -6        0.83        1.91      1.31 o 
  -9   1  -6        1.14        0.94      1.43 o 
  -4   1  -6       94.77       84.78      3.82 o 
  -3   1  -6      179.08      163.95      5.97 o 
  -2   1  -6      244.43      252.50      5.74 o 
  -1   1  -6       46.01       45.72      3.22 o 
   0   1  -6       21.13       20.40      2.69 o 
   1   1  -6      208.39      184.53     12.60 o 
   2   1  -6       11.36        8.41      0.96 o 
   3   1  -6      172.36      182.72      7.94 o 
   4   1  -6       46.86       48.75      2.65 o 
   5   1  -6       29.44       28.58      1.30 o 
   6   1  -6        8.21        8.61      1.09 o 
   7   1  -6       29.64       24.53      1.81 o 
   8   1  -6       12.93       10.89      1.67 o 
 -10   2  -6        1.74        1.07      1.07 o 
  -9   2  -6       23.76       30.08      3.08 o 
  -8   2  -6       25.04       25.44      3.70 o 
  -3   2  -6      190.34      190.58      6.57 o 
  -2   2  -6      116.00      116.91      5.02 o 
  -1   2  -6       71.71       71.65      3.82 o 
   0   2  -6       12.98       14.02      1.22 o 
   1   2  -6      192.31      200.33      5.24 o 
   2   2  -6      281.40      261.78     36.90 o 
   3   2  -6      168.12      180.55      3.92 o 
   4   2  -6        1.35        0.91      0.40 o 
   5   2  -6       12.40       12.57      0.98 o 
   6   2  -6      278.50      282.42      5.32 o 
   7   2  -6       43.24       43.86      2.48 o 
   8   2  -6       18.58       19.11      2.51 o 
  -9   3  -6       11.37       16.96      3.58 o 
  -8   3  -6       18.50       17.35      2.23 o 
  -3   3  -6       45.68       39.05      2.75 o 
  -2   3  -6       25.70       28.06      2.39 o 
  -1   3  -6       37.87       37.97      2.87 o 
   0   3  -6       53.32       73.92      4.30 o 
   1   3  -6       12.46       11.34      1.79 o 
   2   3  -6       19.36       22.32      1.69 o 
   3   3  -6        5.86        5.57      1.05 o 
   4   3  -6       16.05       14.99      1.10 o 
   5   3  -6      138.59      135.14      3.56 o 
   6   3  -6       23.36       25.14      1.50 o 
   7   3  -6       46.21       40.33      2.44 o 
   8   3  -6       41.79       49.56      4.30 o 
   9   3  -6        5.45        2.03      0.96 o 
  -9   4  -6       11.97       11.70      3.10 o 
  -8   4  -6        2.05       -0.12      1.07 o 
  -3   4  -6        1.00        0.36      0.48 o 
  -2   4  -6       28.20       31.88      2.75 o 
  -1   4  -6       26.99       35.47      3.10 o 
   0   4  -6      135.44      130.52      6.21 o 
   1   4  -6       60.66       73.99      3.25 o 
   2   4  -6      169.62      148.27     11.76 o 
   3   4  -6       74.72       74.53      6.09 o 
   4   4  -6       70.94       61.63      4.00 o 
   5   4  -6      200.08      232.23      9.67 o 
   6   4  -6       11.23       12.63      1.79 o 
   7   4  -6       10.05        7.24      1.14 o 
   8   4  -6        0.44        0.72      1.07 o 
   9   4  -6        2.70        1.07      1.07 o 
  -8   5  -6       22.83       25.32      4.18 o 
  -3   5  -6       59.38       61.17      2.99 o 
  -2   5  -6       85.73       79.53      4.78 o 
  -1   5  -6       19.17       20.66      2.39 o 
   0   5  -6       17.18       18.75      2.39 o 
   1   5  -6      111.97      108.19      6.09 o 
   2   5  -6      245.74      243.60      9.55 o 
   3   5  -6       55.65       59.59      4.30 o 
   4   5  -6      110.22      122.16      6.33 o 
   5   5  -6       10.93       11.34      1.91 o 
   6   5  -6       50.29       51.27      3.06 o 
   7   5  -6       77.79       76.03      3.87 o 
   8   5  -6       12.97        9.91      2.27 o 
   9   5  -6        3.12        2.75      1.31 o 
  -8   6  -6        0.58        0.84      1.19 o 
  -7   6  -6        2.48        3.58      1.67 o 
  -5   6  -6        4.45        4.78      1.67 o 
  -4   6  -6       14.11       11.11      2.15 o 
  -3   6  -6        5.84        5.02      1.31 o 
  -2   6  -6       15.38       17.74      1.60 o 
  -1   6  -6       38.26       40.24      3.58 o 
   0   6  -6       50.97       48.72      4.30 o 
   1   6  -6       22.45       22.81      2.99 o 
   2   6  -6       11.26       11.70      2.15 o 
   3   6  -6       12.45       10.03      2.03 o 
   4   6  -6       28.97       28.66      3.22 o 
   5   6  -6        1.64        2.27      1.07 o 
   6   6  -6        3.80        5.25      1.55 o 
   7   6  -6        2.88        2.53      1.00 o 
   8   6  -6        0.98        1.07      0.68 o 
   9   6  -6        0.60        1.07      1.19 o 
  -7   7  -6        0.54        0.60      1.31 o 
  -6   7  -6       12.36       14.23      2.07 o 
  -5   7  -6        1.01        1.91      1.19 o 
  -2   7  -6       13.30       16.00      2.51 o 
   0   7  -6       17.09       16.12      2.75 o 
   1   7  -6       73.67       73.20      5.73 o 
   2   7  -6       68.73       63.65      5.25 o 
   3   7  -6       12.55       20.30      2.99 o 
   4   7  -6       36.93       46.33      4.54 o 
   5   7  -6        5.97       10.51      2.15 o 
   6   7  -6        6.23        9.79      2.15 o 
   7   7  -6        7.64       17.20      2.87 o 
   8   7  -6        4.59        4.36      1.10 o 
   9   7  -6        1.63        0.00      1.07 o 
  -2   8  -6       11.90        9.79      2.03 o 
   0   8  -6        1.73        2.27      1.31 o 
   1   8  -6       13.84       13.73      2.63 o 
   2   8  -6       89.20       93.02      6.93 o 
   3   8  -6       26.22       29.38      3.94 o 
   4   8  -6       12.33       15.40      2.75 o 
   5   8  -6        1.58        3.10      1.43 o 
   6   8  -6       12.80       16.48      3.10 o 
   7   8  -6       27.19       29.73      3.94 o 
   8   8  -6        4.94        5.85      1.79 o 
   0   9  -6        7.89        7.16      2.39 o 
   1   9  -6       19.34       18.87      3.34 o 
   2   9  -6        4.45        1.91      1.19 o 
   3   9  -6        7.36        9.67      2.39 o 
   4   9  -6        5.03        6.69      2.03 o 
   5   9  -6        1.33        4.54      1.91 o 
   6   9  -6        7.77        8.48      2.51 o 
   7   9  -6        5.29       10.03      2.63 o 
   0  10  -6        1.14        0.36      1.19 o 
   1  10  -6        7.24        4.78      2.03 o 
   2  10  -6       14.57       18.87      3.58 o 
   3  10  -6        3.52        2.27      1.91 o 
   4  10  -6       10.50       11.22      2.75 o 
   5  10  -6        0.30       -0.96      1.43 o 
 -10   1  -5        2.92        4.05      1.34 o 
  -9   1  -5       17.08       18.39      2.36 o 
  -8   1  -5       10.23        9.10      1.63 o 
  -7   1  -5       26.64       20.78      2.51 o 
  -6   1  -5        1.71       -0.24      0.96 o 
  -5   1  -5      270.79      250.53      8.24 o 
  -4   1  -5      247.02      250.15      5.10 o 
  -3   1  -5       89.96      101.62      4.06 o 
  -2   1  -5      390.89      400.56     13.20 o 
  -1   1  -5      414.72      435.15      7.89 o 
   0   1  -5      243.49      265.47     33.08 o 
   1   1  -5      307.19      284.27     13.91 o 
   2   1  -5       95.22       89.19      2.96 o 
   3   1  -5      348.49      379.85      6.79 o 
   4   1  -5      233.89      239.45      5.79 o 
   5   1  -5       31.08       31.75      1.33 o 
   6   1  -5      200.68      199.93      4.27 o 
   7   1  -5      164.90      171.99      4.80 o 
   8   1  -5        1.72        0.96      0.60 o 
 -10   2  -5        2.98        4.63      1.61 o 
  -9   2  -5        1.22        0.31      1.19 o 
  -8   2  -5        8.68        6.54      3.22 o 
  -6   2  -5       26.42       24.60      2.51 o 
  -5   2  -5      115.81      109.50      5.02 o 
  -4   2  -5       71.83       66.30      3.94 o 
  -3   2  -5       48.53       45.76      1.77 o 
  -2   2  -5       48.40       46.89      1.91 o 
  -1   2  -5       38.86       32.86      2.15 o 
   0   2  -5      290.95      250.88     50.75 o 
   1   2  -5      117.53      107.39      6.57 o 
   2   2  -5       37.02       24.00      1.43 o 
   3   2  -5       81.17       77.90      2.75 o 
   4   2  -5      120.40      126.44      3.00 o 
   5   2  -5       89.57       83.03      2.86 o 
   6   2  -5      314.48      343.99      7.96 o 
   7   2  -5        4.72        7.36      0.78 o 
   8   2  -5       28.03       32.96      3.10 o 
  -9   3  -5        5.20        3.10      1.49 o 
  -8   3  -5       14.17       17.07      2.20 o 
  -7   3  -5       16.91       18.75      2.75 o 
  -5   3  -5       84.28       86.46      4.54 o 
  -4   3  -5       74.60       72.01      3.70 o 
  -3   3  -5       65.23       67.59      2.28 o 
  -2   3  -5       98.31       94.46      4.30 o 
  -1   3  -5      140.66      131.59      5.49 o 
   0   3  -5      157.76      151.89      6.09 o 
   1   3  -5      837.83      875.70     28.60 o 
   2   3  -5       27.17       25.70      2.21 o 
   3   3  -5      149.89      156.66      4.42 o 
   4   3  -5      141.13      142.07      3.46 o 
   5   3  -5       28.06       26.78      1.45 o 
   6   3  -5      162.84      143.93      3.61 o 
   7   3  -5       15.25       15.86      1.61 o 
   8   3  -5        2.45        3.34      1.19 o 
  -9   4  -5        6.68       10.87      2.87 o 
  -8   4  -5       24.76       31.17      4.54 o 
  -6   4  -5       26.20       25.67      3.34 o 
  -5   4  -5       37.66       30.93      3.46 o 
  -4   4  -5      105.53      106.86      3.82 o 
  -3   4  -5       57.74       59.69      2.67 o 
  -2   4  -5      229.64      218.61      5.49 o 
  -1   4  -5       46.80       44.58      2.15 o 
   0   4  -5      348.99      356.69     11.34 o 
   1   4  -5      335.78      320.74     10.39 o 
   2   4  -5      311.72      307.85      9.91 o 
   3   4  -5      152.70      141.98      6.21 o 
   4   4  -5      117.76      121.56      5.73 o 
   5   4  -5      171.48      172.55      7.16 o 
   6   4  -5       51.73       59.75      5.97 o 
   7   4  -5       16.81       20.41      1.81 o 
   8   4  -5        7.25        8.96      1.35 o 
   9   4  -5        2.52        3.22      1.31 o 
  -9   5  -5        1.43        1.31      1.55 o 
  -8   5  -5        2.72        7.52      2.27 o 
  -7   5  -5        2.70        1.06      2.15 o 
  -6   5  -5        8.72        6.45      1.91 o 
  -5   5  -5       13.98       10.75      2.15 o 
  -4   5  -5        9.64        7.40      1.55 o 
  -3   5  -5        5.62        4.91      0.83 o 
  -2   5  -5        0.22        0.24      0.40 o 
  -1   5  -5        1.25        1.43      0.48 o 
   0   5  -5       78.87       75.16      3.88 o 
   1   5  -5       19.98       16.24      2.27 o 
   2   5  -5        8.53        6.81      1.43 o 
   3   5  -5       13.07       14.69      2.15 o 
   4   5  -5        5.27        4.66      1.19 o 
   5   5  -5       15.07       16.72      2.27 o 
   6   5  -5       30.12       24.00      2.75 o 
   7   5  -5       11.75        7.40      1.79 o 
   8   5  -5        2.42        0.31      0.68 o 
   9   5  -5        8.38       11.70      2.39 o 
  -8   6  -5       12.55       12.83      2.57 o 
  -7   6  -5       22.90       29.94      2.94 o 
  -6   6  -5       13.14       15.03      3.28 o 
  -5   6  -5       18.99       20.42      2.99 o 
  -4   6  -5       35.86       34.87      3.70 o 
  -3   6  -5        0.92        0.78      0.51 o 
  -2   6  -5       63.81       52.06      3.82 o 
  -1   6  -5       64.56       62.79      5.13 o 
   0   6  -5      217.57      202.88      9.08 o 
   1   6  -5      200.32      188.20      8.60 o 
   2   6  -5        8.92        9.91      2.03 o 
   3   6  -5       80.32       82.75      5.37 o 
   4   6  -5       37.39       36.30      3.58 o 
   5   6  -5      141.55      139.71      7.40 o 
   6   6  -5       47.54       44.18      4.18 o 
   7   6  -5        1.56        1.79      1.07 o 
   8   6  -5        3.90        3.10      1.31 o 
   9   6  -5       10.19       10.15      2.39 o 
  -8   7  -5        9.96       11.55      2.15 o 
  -7   7  -5        1.49        2.08      0.88 o 
  -6   7  -5       25.85       31.82      2.90 o 
  -5   7  -5        1.81        3.75      1.05 o 
  -4   7  -5        0.35        0.72      0.84 o 
  -3   7  -5       48.17       50.99      4.18 o 
  -1   7  -5       11.59       16.72      2.87 o 
   0   7  -5      135.22      134.58      7.64 o 
   1   7  -5       76.33       83.35      5.85 o 
   2   7  -5       39.46       38.81      3.94 o 
   3   7  -5        1.22        0.84      1.19 o 
   4   7  -5        4.02        1.91      1.07 o 
   5   7  -5       14.05       13.14      2.51 o 
   6   7  -5        9.18        9.19      2.03 o 
   7   7  -5       11.82       10.27      2.15 o 
   8   7  -5        4.46        8.12      2.15 o 
   9   7  -5        1.75        1.79      1.31 o 
  -7   8  -5        4.46        2.39      1.43 o 
  -6   8  -5        9.01        8.00      2.15 o 
  -1   8  -5       25.31       28.66      3.70 o 
   0   8  -5        7.47       10.51      2.39 o 
   1   8  -5        0.76        2.87      1.79 o 
   2   8  -5       23.47       27.58      3.70 o 
   3   8  -5        6.28        2.15      1.55 o 
   4   8  -5        1.87        2.87      1.31 o 
   5   8  -5        6.06        7.28      2.03 o 
   6   8  -5       18.16       23.17      3.46 o 
   7   8  -5        3.46        2.03      1.31 o 
   8   8  -5        2.60       -1.19      1.19 o 
   9   8  -5        0.02       -0.60      1.07 o 
  -1   9  -5       14.31       20.42      3.58 o 
   0   9  -5       30.12       26.27      3.94 o 
   1   9  -5       52.74       51.47      5.37 o 
   2   9  -5        8.72        8.72      2.27 o 
   3   9  -5        3.21        5.85      1.91 o 
   4   9  -5        2.50        2.99      1.43 o 
   5   9  -5        3.65        5.49      2.15 o 
   6   9  -5       11.78       18.39      3.46 o 
   7   9  -5        6.36        8.72      2.63 o 
  -1  10  -5       16.68       21.26      3.70 o 
   0  10  -5        4.14        3.46      1.67 o 
   1  10  -5        2.32        2.63      1.67 o 
   2  10  -5        1.32        2.87      1.67 o 
   3  10  -5        8.10       17.20      3.46 o 
   4  10  -5        7.97        7.52      2.51 o 
   5  10  -5        5.85        5.85      2.27 o 
 -10   0  -4       13.13       18.03      3.34 o 
  -9   0  -4       23.49       17.91      3.22 o 
  -8   0  -4       38.00       44.06      4.66 o 
  -3   0  -4      703.24      675.28     14.57 o 
  -2   0  -4      665.43      696.90     15.05 o 
  -1   0  -4     3831.22     3776.08     69.98 o 
   0   0  -4      132.65      136.97      4.78 o 
   1   0  -4      368.50      379.26      9.67 o 
   2   0  -4        1.83        0.96      0.48 o 
   3   0  -4      800.94      819.93     41.62 o 
   4   0  -4      886.70      960.12     13.69 o 
   5   0  -4      736.42      807.93     12.05 o 
   6   0  -4       98.43       88.07      2.61 o 
   7   0  -4       30.66       35.11      2.63 o 
 -10   1  -4        0.45        2.32      1.05 o 
  -9   1  -4        5.06        3.77      0.82 o 
  -8   1  -4        1.18        0.53      0.80 o 
  -7   1  -4       48.23       44.43      2.84 o 
  -6   1  -4       43.37       39.53      3.22 o 
  -5   1  -4      105.13      110.22      5.13 o 
  -4   1  -4       61.55       59.83      3.22 o 
  -3   1  -4       20.18       14.72      0.92 o 
  -2   1  -4     1236.49     1200.23     16.71 o 
  -1   1  -4     1171.74     1226.72     60.66 o 
   0   1  -4       90.52       80.86      6.15 o 
   1   1  -4       57.68       57.38      4.60 o 
   2   1  -4       11.11       13.52      0.79 o 
   3   1  -4       25.25       32.26      1.21 o 
   4   1  -4      213.36      215.79      3.79 o 
   5   1  -4       75.39       89.27      2.19 o 
   6   1  -4        8.42        8.75      0.74 o 
   7   1  -4       23.17       22.50      1.19 o 
 -11   2  -4        9.40        5.97      2.15 o 
 -10   2  -4        9.13        8.16      1.66 o 
  -9   2  -4        8.31        8.81      1.24 o 
  -8   2  -4       26.92       30.20      2.11 o 
  -7   2  -4       12.05        9.64      1.34 o 
  -6   2  -4       45.66       38.21      3.10 o 
  -5   2  -4       41.59       43.35      3.10 o 
  -4   2  -4       33.62       33.62      1.29 o 
  -3   2  -4      278.20      279.52      4.53 o 
  -2   2  -4       22.12       30.84      2.09 o 
  -1   2  -4      423.83      494.01     11.94 o 
   0   2  -4      153.56      148.55      5.25 o 
   1   2  -4      356.52      338.12     10.69 o 
   2   2  -4      373.67      400.81      7.00 o 
   3   2  -4      149.96      142.54      3.00 o 
   4   2  -4      371.96      359.23      5.63 o 
   5   2  -4      142.12      138.36      3.92 o 
   6   2  -4        9.76       11.31      0.89 o 
   7   2  -4      187.67      175.88      6.81 o 
   8   2  -4       12.90       11.22      1.79 o 
 -10   3  -4        1.34        2.87      1.79 o 
  -9   3  -4       39.91       44.65      4.60 o 
  -8   3  -4        9.66        9.57      1.19 o 
  -7   3  -4       38.56       33.26      1.81 o 
  -6   3  -4      113.64      112.59      4.42 o 
  -5   3  -4       32.66       30.54      4.24 o 
  -4   3  -4      231.12      227.89      4.18 o 
  -3   3  -4       14.63        9.74      0.92 o 
  -2   3  -4      348.34      331.72      6.62 o 
  -1   3  -4      269.66      257.42      5.40 o 
   0   3  -4      817.12      814.05     40.66 o 
   1   3  -4       62.70       66.15      3.58 o 
   2   3  -4      250.64      263.54      8.12 o 
   3   3  -4       60.33       56.24      3.22 o 
   4   3  -4      147.87      165.27      6.09 o 
   5   3  -4      467.42      468.70     12.66 o 
   6   3  -4      218.90      206.66      5.57 o 
   7   3  -4       10.05       10.82      1.27 o 
   8   3  -4        8.28        4.95      0.97 o 
 -10   4  -4        0.60        1.31      1.43 o 
  -9   4  -4       27.09       27.23      4.06 o 
  -8   4  -4        3.10        3.65      1.12 o 
  -7   4  -4       30.90       31.70      2.14 o 
  -6   4  -4        3.20        1.99      0.58 o 
  -5   4  -4        1.21        0.40      0.84 o 
  -4   4  -4      113.11      123.23      6.33 o 
  -3   4  -4        4.51        5.20      0.96 o 
  -2   4  -4       27.58       28.18      2.39 o 
  -1   4  -4      179.46      199.66      6.57 o 
   0   4  -4      519.55      582.49     13.02 o 
   1   4  -4      171.93      173.94      3.78 o 
   2   4  -4       63.83       71.05      4.06 o 
   3   4  -4       20.39       18.03      2.03 o 
   4   4  -4       75.07       78.81      4.42 o 
   5   4  -4      111.88       89.20      4.90 o 
   6   4  -4       82.79       83.71      4.90 o 
   7   4  -4       20.61       19.82      2.51 o 
   8   4  -4       17.51       16.40      1.72 o 
  -9   5  -4        3.69        6.15      1.48 o 
  -8   5  -4       29.26       34.38      3.12 o 
  -7   5  -4       12.89       14.98      1.94 o 
  -6   5  -4       23.97       24.59      1.81 o 
  -5   5  -4       48.16       48.48      4.30 o 
  -4   5  -4       32.46       36.54      3.46 o 
  -3   5  -4       82.47       96.72      5.25 o 
  -2   5  -4       47.42       57.92      3.70 o 
  -1   5  -4      345.20      346.91      8.60 o 
   0   5  -4      228.32      213.16     10.99 o 
   1   5  -4      153.15      162.47      3.89 o 
   2   5  -4      138.60      145.45      6.69 o 
   3   5  -4       36.47       30.45      2.87 o 
   4   5  -4      155.58      144.73      6.81 o 
   5   5  -4       31.03       27.47      2.87 o 
   6   5  -4       43.55       41.56      3.70 o 
   7   5  -4        3.27        3.70      1.31 o 
   8   5  -4        6.42        4.42      1.43 o 
   9   5  -4        6.59        6.45      1.79 o 
  -9   6  -4        1.99        2.03      1.55 o 
  -8   6  -4        3.86        4.30      2.39 o 
  -7   6  -4        1.97        1.85      0.92 o 
  -6   6  -4        3.91        4.19      1.10 o 
  -5   6  -4        2.67        2.03      1.19 o 
  -4   6  -4       24.62       26.87      3.10 o 
  -3   6  -4       17.07       17.08      2.27 o 
  -2   6  -4       62.24       60.06      3.94 o 
  -1   6  -4      167.27      169.74      5.02 o 
   0   6  -4      118.66      127.03      3.97 o 
   1   6  -4       15.05       15.52      2.27 o 
   2   6  -4       17.72       16.48      2.27 o 
   3   6  -4        0.02       -0.36      0.72 o 
   4   6  -4        3.98        5.61      1.55 o 
   5   6  -4       61.87       62.09      4.78 o 
   6   6  -4        5.03        5.61      1.67 o 
   7   6  -4        6.03        5.25      1.55 o 
   8   6  -4        0.03       -0.12      0.84 o 
   9   6  -4        0.04        0.96      1.19 o 
  -8   7  -4        2.22        2.09      1.01 o 
  -7   7  -4        1.10        0.25      0.78 o 
  -6   7  -4       22.94       27.27      2.61 o 
  -5   7  -4       21.49       22.24      2.28 o 
  -4   7  -4       13.50       10.88      1.52 o 
  -3   7  -4       82.15       92.07      5.61 o 
  -2   7  -4        0.13        2.03      0.96 o 
  -1   7  -4      149.48      156.79      8.12 o 
   0   7  -4      199.96      221.39      9.79 o 
   1   7  -4        4.65        3.94      1.31 o 
   2   7  -4       86.45       86.46      5.85 o 
   3   7  -4        2.44        3.34      1.07 o 
   4   7  -4       61.82       50.87      4.54 o 
   5   7  -4       31.51       29.73      3.58 o 
   6   7  -4       14.98       21.37      2.99 o 
   7   7  -4        1.10        0.00      1.07 o 
   8   7  -4       13.83       12.06      2.51 o 
   9   7  -4        1.46        3.94      1.67 o 
  -7   8  -4        3.59        2.51      1.55 o 
  -6   8  -4        4.39        3.58      1.43 o 
  -5   8  -4       22.02       23.76      3.46 o 
  -4   8  -4        4.93        2.39      1.07 o 
  -2   8  -4        1.07        2.87      1.79 o 
  -1   8  -4       42.30       45.14      4.54 o 
   0   8  -4       48.13       55.65      5.02 o 
   1   8  -4       17.81       20.54      2.99 o 
   2   8  -4        5.14        7.40      2.03 o 
   3   8  -4        8.41        8.12      2.15 o 
   4   8  -4       14.64       14.69      2.87 o 
   5   8  -4       20.44       21.37      3.34 o 
   6   8  -4        1.65        4.18      1.91 o 
   7   8  -4       14.08       17.08      3.10 o 
   8   8  -4        0.86       -0.48      1.19 o 
   9   8  -4        4.06        5.25      2.15 o 
  -2   9  -4       15.22       18.27      3.22 o 
  -1   9  -4       11.72       12.06      2.63 o 
   0   9  -4        2.16        2.99      1.79 o 
   1   9  -4        9.79       10.51      2.51 o 
   2   9  -4       12.07       12.90      2.63 o 
   3   9  -4        1.37        0.24      1.07 o 
   4   9  -4        6.76       13.02      2.87 o 
   5   9  -4       20.45       23.05      3.70 o 
   6   9  -4        7.42        9.79      2.51 o 
   7   9  -4       12.62       14.33      3.10 o 
  -1  10  -4       13.60       20.78      3.58 o 
   0  10  -4        8.15       11.58      2.75 o 
   1  10  -4        6.96        5.02      1.79 o 
   2  10  -4        5.75        8.48      2.39 o 
   3  10  -4       18.09       26.15      3.94 o 
   4  10  -4       21.87       24.60      4.06 o 
   5  10  -4       51.25       63.17      6.33 o 
  -1  11  -4        1.80        1.43      1.67 o 
   0  11  -4        2.61       -0.48      1.07 o 
   1  11  -4        0.13        1.79      1.43 o 
   2  11  -4        0.71        0.84      1.31 o 
 -11   1  -3        7.35        7.57      2.09 o 
 -10   1  -3        4.73        5.14      1.03 o 
  -9   1  -3        0.94        0.33      0.68 o 
  -8   1  -3       40.14       40.17      2.38 o 
  -7   1  -3      103.39      114.23      3.91 o 
  -6   1  -3       71.25       68.30      4.30 o 
  -5   1  -3       37.07       35.82      2.75 o 
  -4   1  -3       56.43       53.94      2.32 o 
  -3   1  -3      356.53      321.17      5.25 o 
  -2   1  -3      334.14      339.06      5.53 o 
  -1   1  -3      227.86      245.45      3.44 o 
   0   1  -3     2049.95     2233.85     51.47 o 
   1   1  -3      835.25      832.33     17.79 o 
   2   1  -3      294.99      318.03      5.02 o 
   3   1  -3     1607.37     1703.20     27.84 o 
   4   1  -3      517.88      498.77      6.72 o 
   5   1  -3      471.60      486.94      7.21 o 
   6   1  -3       82.17       90.89      2.81 o 
   7   1  -3       16.21       14.57      1.67 o 
 -11   2  -3        0.41        0.89      0.92 o 
 -10   2  -3        7.23        7.41      1.35 o 
  -9   2  -3        4.56        5.45      1.00 o 
  -8   2  -3       67.35       68.78      3.08 o 
  -7   2  -3       47.03       48.29      2.14 o 
  -6   2  -3        5.40        4.90      0.72 o 
  -5   2  -3       52.61       52.73      2.63 o 
  -4   2  -3        6.01        5.85      0.52 o 
  -3   2  -3       85.58       80.38      1.93 o 
  -2   2  -3       29.35       34.14      1.46 o 
  -1   2  -3       66.75       70.39      2.15 o 
   0   2  -3       64.78       76.71      2.12 o 
   1   2  -3       66.22       74.04      3.10 o 
   2   2  -3      217.64      201.97      4.26 o 
   3   2  -3      458.00      490.31      8.42 o 
   4   2  -3      829.72      850.27     19.82 o 
   5   2  -3      218.36      211.85      4.67 o 
   6   2  -3       65.38       63.31      1.97 o 
   7   2  -3       34.94       34.28      2.03 o 
   8   2  -3       63.50       61.62      4.18 o 
 -10   3  -3       13.87       15.40      1.69 o 
  -9   3  -3        4.43        6.05      0.91 o 
  -8   3  -3       50.30       52.09      2.38 o 
  -7   3  -3        2.55        1.74      0.52 o 
  -6   3  -3       58.79       58.87      2.53 o 
  -5   3  -3       65.51       63.77      2.98 o 
  -4   3  -3      117.35      117.71      6.39 o 
  -3   3  -3      114.20      111.43      5.08 o 
  -2   3  -3      345.52      376.03     10.27 o 
  -1   3  -3      277.80      323.78      6.34 o 
   0   3  -3      418.36      427.58      7.28 o 
   1   3  -3      130.47      124.72      2.69 o 
   2   3  -3       11.09       16.36      1.67 o 
   3   3  -3      162.60      173.03      6.09 o 
   4   3  -3       43.53       36.42      2.63 o 
   5   3  -3      170.74      172.67      6.69 o 
   6   3  -3      121.95      120.49      5.73 o 
   7   3  -3       20.08       20.66      2.39 o 
   8   3  -3       44.56       43.07      2.57 o 
   9   3  -3       39.25       42.99      3.94 o 
 -10   4  -3        5.05        5.01      1.61 o 
  -9   4  -3       18.55       17.10      1.82 o 
  -8   4  -3       10.95        9.30      1.24 o 
  -7   4  -3      132.01      129.18      3.60 o 
  -6   4  -3       26.73       25.17      1.45 o 
  -5   4  -3       70.91       71.45      3.23 o 
  -4   4  -3       56.65       53.39      2.16 o 
  -3   4  -3       12.98       11.22      1.67 o 
  -2   4  -3      454.44      478.25     12.54 o 
  -1   4  -3      316.01      342.75      6.92 o 
   0   4  -3        9.61       10.23      0.88 o 
   1   4  -3       72.35       70.42      3.70 o 
   2   4  -3       60.39       52.21     10.87 o 
   3   4  -3      123.99      117.26      5.37 o 
   4   4  -3      233.29      235.01      8.36 o 
   5   4  -3       11.71       13.25      1.91 o 
   6   4  -3      177.25      168.37      7.40 o 
   7   4  -3       34.10       36.90      3.46 o 
   8   4  -3       45.49       50.15      4.42 o 
   9   4  -3       60.86       61.38      4.90 o 
 -10   5  -3        0.21        0.84      1.19 o 
  -9   5  -3        2.91        3.22      1.73 o 
  -8   5  -3        0.75        0.46      0.70 o 
  -7   5  -3        1.31        2.23      0.66 o 
  -6   5  -3        1.40        0.24      0.96 o 
  -5   5  -3        8.15        5.56      1.85 o 
  -4   5  -3       23.39       25.08      2.75 o 
  -3   5  -3       66.82       58.51      4.06 o 
  -2   5  -3      125.55      123.23      6.57 o 
  -1   5  -3        5.08        3.31      1.02 o 
   0   5  -3       15.56       14.22      1.08 o 
   1   5  -3       69.18       62.93      3.58 o 
   2   5  -3       29.43       27.63      1.49 o 
   3   5  -3       45.75       50.99      3.70 o 
   4   5  -3       47.74       48.12      3.70 o 
   5   5  -3       14.72       12.66      1.91 o 
   6   5  -3        8.29        7.52      1.67 o 
   7   5  -3       18.00       13.49      2.27 o 
   8   5  -3        4.87        7.40      1.79 o 
   9   5  -3        1.16        2.39      1.31 o 
  -9   6  -3        7.46        9.75      1.86 o 
  -8   6  -3        2.34        2.58      1.31 o 
  -7   6  -3       10.28        8.74      1.23 o 
  -6   6  -3       12.99       12.87      1.73 o 
  -5   6  -3       78.48       85.76      4.14 o 
  -4   6  -3       49.42       51.19      2.95 o 
  -3   6  -3       33.14       36.78      3.22 o 
  -2   6  -3      690.34      694.45     20.96 o 
  -1   6  -3      219.10      210.84      5.79 o 
   0   6  -3      313.76      293.16      6.63 o 
   1   6  -3      140.84      131.34      3.82 o 
   2   6  -3       46.17       51.83      4.06 o 
   3   6  -3      111.46      106.76      6.09 o 
   4   6  -3       52.92       48.84      4.18 o 
   5   6  -3       37.86       41.91      3.94 o 
   6   6  -3       30.09       31.41      3.46 o 
   7   6  -3        1.01        0.96      0.96 o 
   8   6  -3        8.80        6.21      1.79 o 
   9   6  -3       21.60       20.78      3.34 o 
  10   6  -3       16.56       15.40      2.99 o 
  -9   7  -3        2.66        2.63      1.55 o 
  -8   7  -3        0.35        0.81      0.78 o 
  -7   7  -3        6.84        7.65      2.15 o 
  -6   7  -3        6.23        4.00      2.33 o 
  -5   7  -3        9.85       11.45      1.60 o 
  -4   7  -3        0.89        1.08      0.66 o 
  -3   7  -3       73.07       74.03      3.42 o 
  -2   7  -3      111.83      108.29      5.43 o 
  -1   7  -3      199.91      191.86      7.16 o 
   0   7  -3       56.38       47.88      4.18 o 
   1   7  -3       62.69       66.51      5.02 o 
   2   7  -3       73.74       81.92      5.61 o 
   3   7  -3      146.72      143.42      7.64 o 
   4   7  -3        6.18        7.52      2.03 o 
   5   7  -3        2.64        1.55      1.07 o 
   6   7  -3        2.09        2.27      0.96 o 
   7   7  -3       10.80        9.91      2.27 o 
   8   7  -3        8.96        4.90      1.79 o 
   9   7  -3        7.81        6.69      1.91 o 
  10   7  -3        0.52       -0.48      1.07 o 
  -8   8  -3       11.70        8.24      2.39 o 
  -7   8  -3       21.54       27.23      4.06 o 
  -6   8  -3       30.29       37.85      4.42 o 
  -5   8  -3       12.42       20.42      3.10 o 
  -4   8  -3       22.30       28.30      3.34 o 
  -3   8  -3       32.72       34.51      3.46 o 
  -2   8  -3       31.38       35.18      2.52 o 
  -1   8  -3       11.89       14.45      2.63 o 
   0   8  -3        0.42        0.60      0.96 o 
   1   8  -3       17.05       14.81      2.75 o 
   2   8  -3       26.44       21.37      3.22 o 
   3   8  -3       28.50       21.73      3.10 o 
   4   8  -3       19.53       20.18      3.10 o 
   5   8  -3        3.91        2.51      1.31 o 
   6   8  -3       11.88       13.37      2.63 o 
   7   8  -3       11.93        9.91      2.51 o 
   8   8  -3        2.56        1.07      1.43 o 
   9   8  -3        0.75        1.07      1.43 o 
  -7   9  -3        4.57        8.12      2.51 o 
  -6   9  -3        6.28        7.28      2.27 o 
  -5   9  -3       11.43       11.82      2.63 o 
  -2   9  -3       22.34       24.24      3.58 o 
  -1   9  -3       33.68       29.26      3.82 o 
   0   9  -3        8.69        9.08      2.15 o 
   1   9  -3       16.72       20.18      3.10 o 
   2   9  -3        0.59        2.39      1.55 o 
   3   9  -3       29.82       24.84      3.70 o 
   4   9  -3       27.76       30.21      4.06 o 
   5   9  -3        1.74        2.15      1.43 o 
   6   9  -3        0.79        2.03      1.55 o 
   7   9  -3        0.56        1.91      1.91 o 
  -2  10  -3       18.88       22.21      3.58 o 
  -1  10  -3       30.97       33.67      4.42 o 
   0  10  -3        8.43        5.25      1.91 o 
   1  10  -3        6.92        7.28      2.27 o 
   2  10  -3        2.76        1.91      1.55 o 
   3  10  -3        7.11        7.52      2.39 o 
   4  10  -3       32.19       44.30      5.25 o 
   5  10  -3        8.37        8.60      2.51 o 
   6  10  -3        1.89        1.07      1.31 o 
  -2  11  -3        7.44        8.12      2.27 o 
  -1  11  -3        2.32        1.79      1.07 o 
   0  11  -3        3.22        3.70      1.91 o 
   1  11  -3        4.50        0.96      1.07 o 
   2  11  -3        2.56        6.57      2.27 o 
   3  11  -3       27.26       32.60      4.78 o 
 -11   0  -2        4.88        4.06      1.67 o 
 -10   0  -2       20.36       20.60      2.31 o 
  -9   0  -2       64.34       57.59      5.19 o 
  -8   0  -2      159.91      151.65      6.39 o 
  -7   0  -2      140.90      136.09      4.93 o 
  -6   0  -2      209.79      202.61      5.89 o 
  -5   0  -2      414.95      438.37     12.18 o 
  -4   0  -2      309.67      296.50      8.60 o 
  -3   0  -2        6.16        5.61      0.84 o 
  -2   0  -2     1818.37     1830.50     38.99 o 
   0   0  -2     1926.39     1735.67     32.36 o 
   1   0  -2     2355.20     2342.05     43.11 o 
   2   0  -2     5063.96     4847.80     61.59 o 
   3   0  -2     2108.30     2246.88     41.91 o 
   4   0  -2      523.02      562.44     12.30 o 
   5   0  -2      524.44      542.21      8.31 o 
   6   0  -2      202.25      191.09      3.77 o 
   7   0  -2      113.57      116.19      4.30 o 
 -11   1  -2        4.45        5.35      1.19 o 
 -10   1  -2        0.89        0.97      0.71 o 
  -9   1  -2       17.28       17.81      1.67 o 
  -8   1  -2       45.29       44.76      2.45 o 
  -7   1  -2       24.31       22.04      1.40 o 
  -6   1  -2      108.71      110.44      2.65 o 
  -5   1  -2        2.49        2.27      0.46 o 
  -4   1  -2      102.16      108.52      6.69 o 
  -3   1  -2       17.86       18.48      1.47 o 
  -2   1  -2      434.05      489.95      6.12 o 
  -1   1  -2     2125.58     2317.80     30.35 o 
   0   1  -2     2567.09     2615.49     32.30 o 
   1   1  -2      291.00      300.76     10.63 o 
   2   1  -2     2428.26     2387.63     31.20 o 
   3   1  -2      608.04      618.95      9.25 o 
   4   1  -2      212.97      218.66     15.82 o 
   5   1  -2       72.11       66.64      3.64 o 
   6   1  -2       45.48       48.66      1.42 o 
   7   1  -2       88.25       92.42      2.41 o 
 -11   2  -2        3.25        3.89      1.02 o 
 -10   2  -2        5.17        3.07      1.31 o 
  -9   2  -2        9.49        8.85      1.04 o 
  -8   2  -2       53.39       55.63      2.41 o 
  -7   2  -2       68.82       66.83      2.46 o 
  -6   2  -2       82.91       80.28      2.53 o 
  -5   2  -2       95.09      104.07      3.02 o 
  -4   2  -2      317.18      327.67      6.91 o 
  -3   2  -2     1183.61     1296.76     18.24 o 
  -2   2  -2     2590.20     2581.00     49.20 o 
  -1   2  -2      372.00      409.95      9.43 o 
   0   2  -2      117.86      115.09      7.64 o 
   1   2  -2      610.22      630.26     13.61 o 
   2   2  -2     1306.97     1315.10     26.03 o 
   3   2  -2      368.66      397.53      9.91 o 
   4   2  -2       40.56       37.73      2.51 o 
   5   2  -2       21.72       19.94      0.84 o 
   7   2  -2      201.75      200.73      7.05 o 
   8   2  -2       29.70       33.08      2.07 o 
 -11   3  -2        1.48        0.90      1.07 o 
 -10   3  -2        0.86       -0.12      0.62 o 
  -9   3  -2       66.10       65.23      4.79 o 
  -8   3  -2       48.69       48.12      2.25 o 
  -7   3  -2       59.09       62.44      2.41 o 
  -6   3  -2       66.76       67.99      2.33 o 
  -5   3  -2       69.87       69.27      2.21 o 
  -4   3  -2      251.37      248.44      8.84 o 
  -3   3  -2      298.53      370.42     10.63 o 
  -2   3  -2      252.39      273.10      8.00 o 
  -1   3  -2      657.21      666.23     20.90 o 
   0   3  -2      875.24      832.53     36.18 o 
   1   3  -2      567.15      610.53     11.40 o 
   2   3  -2      540.85      511.12     34.63 o 
   3   3  -2      739.70      822.76     18.51 o 
   4   3  -2       50.14       49.08      3.10 o 
   5   3  -2       75.46       74.27      4.18 o 
   6   3  -2       88.90      101.38      5.37 o 
 -11   4  -2        1.66       -1.07      1.31 o 
 -10   4  -2        5.75        5.38      1.04 o 
  -9   4  -2        2.63        2.00      0.88 o 
  -8   4  -2       27.08       27.23      2.04 o 
  -7   4  -2       32.25       34.58      1.80 o 
  -6   4  -2        5.13        4.93      0.66 o 
  -5   4  -2        1.64        1.60      0.46 o 
  -4   4  -2      139.49      142.81      4.10 o 
  -3   4  -2      181.93      175.12      4.22 o 
  -2   4  -2       10.27        7.40      1.13 o 
  -1   4  -2       84.43       78.66      2.69 o 
   0   4  -2       30.40       30.13      2.15 o 
   1   4  -2      567.57      649.40     12.54 o 
   2   4  -2       78.36       86.11      4.18 o 
   3   4  -2        4.11        5.73      1.19 o 
   4   4  -2       87.18       93.50      4.90 o 
   5   4  -2       41.13       41.91      3.46 o 
   6   4  -2      220.96      213.51      8.72 o 
   7   4  -2      133.09      143.18      7.16 o 
   8   4  -2       54.25       51.35      4.42 o 
   9   4  -2       35.39       36.97      2.74 o 
  10   4  -2        1.28        1.67      1.19 o 
 -10   5  -2        4.27        5.85      1.14 o 
  -9   5  -2        2.72        3.35      1.72 o 
  -8   5  -2       35.24       35.28      2.41 o 
  -7   5  -2       50.82       53.16      2.75 o 
  -6   5  -2       15.02       13.51      1.64 o 
  -5   5  -2        8.94       10.83      1.43 o 
  -4   5  -2      134.88      120.83      4.39 o 
  -3   5  -2      442.75      431.44     12.66 o 
  -2   5  -2      375.03      349.79     18.93 o 
  -1   5  -2      143.71      151.46      6.63 o 
   0   5  -2       38.22       35.95      1.81 o 
   1   5  -2      400.60      361.51      7.03 o 
   2   5  -2      227.15      214.60      8.96 o 
   3   5  -2      131.99      128.15      5.73 o 
   4   5  -2       85.30       74.63      4.78 o 
   5   5  -2       26.95       27.94      2.99 o 
   6   5  -2       98.36       93.02      5.85 o 
   7   5  -2       64.42       60.18      4.90 o 
   8   5  -2       91.39       89.68      6.21 o 
   9   5  -2        5.39        9.79      2.27 o 
  10   5  -2        5.78        6.09      1.91 o 
 -10   6  -2        0.20        1.55      1.43 o 
  -9   6  -2        2.50        4.07      1.06 o 
  -8   6  -2        1.67        1.08      0.84 o 
  -7   6  -2        0.68        0.94      0.84 o 
  -6   6  -2       12.62       10.37      1.60 o 
  -5   6  -2        6.49        5.64      1.55 o 
  -4   6  -2       17.13       14.50      1.56 o 
  -3   6  -2      239.79      221.69      5.95 o 
  -2   6  -2        6.28        7.46      1.20 o 
  -1   6  -2       43.58       41.46      2.29 o 
   0   6  -2      116.19      110.18      5.79 o 
   1   6  -2       63.23       64.72      2.67 o 
   2   6  -2       27.61       24.46      1.50 o 
   3   6  -2       17.96       12.78      2.03 o 
   4   6  -2       17.21       15.76      2.39 o 
   5   6  -2       17.05       14.81      2.39 o 
   6   6  -2       24.19       18.63      2.75 o 
   7   6  -2        1.73        1.91      1.19 o 
   8   6  -2        4.65        6.93      2.03 o 
   9   6  -2        2.67        4.30      1.79 o 
  10   6  -2        0.22        1.38      0.88 o 
  -9   7  -2        7.31       10.72      1.90 o 
  -8   7  -2       16.88       19.38      1.87 o 
  -7   7  -2        9.59       13.34      1.91 o 
  -6   7  -2       15.54       13.88      1.77 o 
  -5   7  -2       23.31       17.85      2.87 o 
  -4   7  -2       17.96       17.49      1.68 o 
  -3   7  -2      137.31      130.19      5.62 o 
  -2   7  -2       33.78       38.13      2.44 o 
  -1   7  -2       35.28       31.43      2.18 o 
   0   7  -2      112.05      123.63      4.22 o 
   1   7  -2        0.34       -0.12      0.84 o 
   2   7  -2      146.14      127.53      7.05 o 
   3   7  -2       36.72       32.12      3.46 o 
   4   7  -2       60.76       67.71      5.37 o 
   5   7  -2       51.18       42.75      4.18 o 
   6   7  -2        8.45        7.05      2.03 o 
   7   7  -2        8.17        6.93      2.15 o 
   8   7  -2       20.54       19.23      3.22 o 
   9   7  -2       10.05       11.34      2.51 o 
  10   7  -2        0.34        0.34      2.21 o 
  -8   8  -2       12.08       16.36      3.34 o 
  -7   8  -2        5.58        3.22      1.67 o 
  -6   8  -2       14.61       15.05      2.75 o 
  -5   8  -2        0.20       -0.36      0.84 o 
  -4   8  -2       32.52       29.50      3.46 o 
  -3   8  -2       88.12       93.04      4.28 o 
  -2   8  -2       33.42       33.15      2.51 o 
  -1   8  -2        4.60        4.27      0.83 o 
   0   8  -2        5.00        3.46      1.31 o 
   1   8  -2       44.36       42.99      4.30 o 
   2   8  -2       20.48       21.49      3.22 o 
   3   8  -2        8.91        6.81      2.03 o 
   4   8  -2        3.08        2.87      1.55 o 
   5   8  -2       11.14       16.12      2.75 o 
   6   8  -2        0.56        1.19      1.19 o 
   7   8  -2       17.79       20.78      3.46 o 
   8   8  -2       30.07       40.48      4.90 o 
   9   8  -2        0.87        0.36      1.43 o 
  -7   9  -2        1.06        3.22      1.79 o 
  -6   9  -2        1.38        2.39      1.43 o 
  -5   9  -2       10.55        9.55      2.27 o 
  -4   9  -2        8.44       11.82      2.27 o 
  -3   9  -2        2.28        3.32      1.06 o 
  -2   9  -2       10.48       12.78      2.51 o 
  -1   9  -2        3.04        5.02      1.67 o 
   0   9  -2        5.56        5.49      1.91 o 
   1   9  -2        0.59       -1.31      1.43 o 
   2   9  -2       16.94       15.40      2.87 o 
   3   9  -2       20.87       18.87      3.10 o 
   4   9  -2        2.69        2.15      1.43 o 
   5   9  -2        3.86        6.21      2.15 o 
   6   9  -2        0.12        0.60      1.07 o 
   7   9  -2        2.11        1.43      1.43 o 
  -6  10  -2       18.35       23.64      3.82 o 
  -3  10  -2       16.42       19.82      3.58 o 
  -2  10  -2        6.68        3.94      2.03 o 
  -1  10  -2       10.43       12.54      2.87 o 
   0  10  -2       12.94       18.03      3.22 o 
   1  10  -2        1.44        2.51      1.91 o 
   2  10  -2       29.19       26.39      3.94 o 
   3  10  -2       47.27       44.42      5.25 o 
   4  10  -2       17.74       21.02      3.58 o 
   5  10  -2       14.74       16.12      3.46 o 
   6  10  -2        2.66        1.55      1.43 o 
  -2  11  -2        0.88        0.96      0.96 o 
  -1  11  -2        2.22        2.39      1.43 o 
   0  11  -2        0.50        3.10      1.31 o 
   1  11  -2        0.59        0.84      1.43 o 
   2  11  -2        5.16        4.78      2.03 o 
   3  11  -2        3.36       10.39      2.87 o 
 -11   1  -1        4.94        2.32      1.42 o 
 -10   1  -1       39.54       39.11      2.57 o 
  -9   1  -1       47.96       54.31      2.76 o 
  -8   1  -1       48.71       53.52      2.02 o 
  -7   1  -1       21.41       23.61      1.27 o 
  -6   1  -1      149.14      150.25      3.05 o 
  -5   1  -1       19.70       18.74      1.03 o 
  -4   1  -1      344.43      366.34      5.10 o 
  -3   1  -1      111.96      119.05      3.16 o 
  -2   1  -1      425.30      387.62      9.31 o 
  -1   1  -1      457.31      516.10     10.75 o 
   0   1  -1      724.01      725.91     13.61 o 
   1   1  -1      966.33     1093.98     14.61 o 
   2   1  -1     4227.57     4119.28     74.04 o 
   3   1  -1      180.40      195.78      3.88 o 
   4   1  -1      329.80      372.88      5.61 o 
   5   1  -1      224.88      232.17      3.94 o 
   6   1  -1      203.66      222.15      3.32 o 
   7   1  -1      108.98      110.46      3.52 o 
 -11   2  -1        5.03        4.70      1.02 o 
 -10   2  -1       25.42       25.71      1.84 o 
  -9   2  -1       50.85       53.33      2.46 o 
  -8   2  -1        4.63        3.54      0.65 o 
  -7   2  -1       41.35       45.99      1.96 o 
  -6   2  -1       21.52       20.80      1.23 o 
  -5   2  -1       19.12       21.84      1.30 o 
  -4   2  -1       42.42       45.34      2.11 o 
  -3   2  -1      125.19      136.81      3.45 o 
  -2   2  -1       22.29       20.66      1.67 o 
  -1   2  -1      125.08      126.34      2.82 o 
   0   2  -1      261.54      259.37      4.37 o 
   1   2  -1     1815.13     1923.15     36.42 o 
   2   2  -1      945.12     1032.33     21.02 o 
   3   2  -1      112.66      102.58      2.87 o 
   4   2  -1       50.32       63.41      2.27 o 
   5   2  -1       41.40       46.45      2.03 o 
   6   2  -1       20.53       18.63      1.43 o 
   7   2  -1       29.62       29.00      2.51 o 
   8   2  -1       21.42       20.38      1.64 o 
 -11   3  -1        1.57        2.49      0.86 o 
 -10   3  -1        0.92        0.88      0.57 o 
  -9   3  -1       27.27       29.93      1.85 o 
  -8   3  -1       13.99       12.21      1.13 o 
  -7   3  -1       41.60       36.83      1.86 o 
  -6   3  -1       39.14       41.03      1.72 o 
  -5   3  -1      115.61      118.03      3.25 o 
  -4   3  -1      613.91      662.74      9.38 o 
  -3   3  -1       31.40       33.21      1.52 o 
  -2   3  -1      125.77      140.66      2.62 o 
  -1   3  -1      477.77      490.57      8.15 o 
   0   3  -1      844.21      902.30     29.55 o 
   1   3  -1      178.90      178.25      4.48 o 
   2   3  -1      715.90      742.39     16.72 o 
   3   3  -1      126.30      109.14      4.66 o 
   4   3  -1      260.81      263.26      5.25 o 
   5   3  -1      135.91      122.04      3.94 o 
   8   3  -1        3.84        3.00      0.72 o 
   9   3  -1       10.94        7.52      1.67 o 
 -11   4  -1        0.93       -0.47      1.02 o 
 -10   4  -1        7.02        6.39      1.48 o 
  -9   4  -1       11.80       14.10      1.56 o 
  -8   4  -1       13.65       10.88      1.08 o 
  -7   4  -1       61.65       63.19      2.35 o 
  -6   4  -1       29.92       29.08      2.43 o 
  -5   4  -1       92.65       94.79      2.85 o 
  -4   4  -1      139.57      145.86      3.32 o 
  -3   4  -1      212.10      202.58      6.87 o 
  -2   4  -1      250.45      251.62      5.06 o 
  -1   4  -1      148.32      138.26      5.37 o 
   0   4  -1      175.27      186.31      8.18 o 
   1   4  -1     1103.75     1170.19     17.06 o 
   2   4  -1      146.25      148.43      5.97 o 
   3   4  -1      192.64      198.82      7.40 o 
   4   4  -1       82.17       89.68      4.90 o 
   5   4  -1       17.51       14.69      2.15 o 
   6   4  -1      280.89      292.32     10.63 o 
   7   4  -1      130.95      138.40      7.28 o 
   8   4  -1       30.30       34.63      3.70 o 
   9   4  -1        6.38        6.11      2.21 o 
  10   4  -1        4.06        3.46      1.07 o 
 -10   5  -1        0.69        0.30      0.65 o 
  -9   5  -1        1.53        1.05      0.72 o 
  -8   5  -1        0.39       -0.13      0.57 o 
  -7   5  -1       22.15       23.22      2.31 o 
  -6   5  -1       25.08       24.01      2.15 o 
  -5   5  -1       32.99       28.60      2.09 o 
  -4   5  -1       68.95       71.78      5.79 o 
  -3   5  -1       40.52       46.37      1.95 o 
  -2   5  -1      131.49      138.04      4.73 o 
  -1   5  -1      100.53      110.76      2.91 o 
   0   5  -1        8.51        6.89      0.72 o 
   1   5  -1       51.11       55.63      2.32 o 
   2   5  -1       93.06       89.44      4.60 o 
   3   5  -1        9.92        8.12      1.55 o 
   4   5  -1       14.36       14.81      2.15 o 
   5   5  -1       45.63       43.94      3.94 o 
   6   5  -1       80.19       79.89      5.37 o 
   7   5  -1       10.39        9.31      2.03 o 
   8   5  -1        6.03        7.40      2.03 o 
   9   5  -1        0.28        0.52      0.90 o 
  10   5  -1        0.47       -1.29      2.03 o 
  11   5  -1        2.92        6.33      2.15 o 
 -10   6  -1        0.86        0.48      1.07 o 
  -9   6  -1       15.72       19.29      1.94 o 
  -8   6  -1        9.31       13.88      2.37 o 
  -7   6  -1       15.17       15.53      1.90 o 
  -6   6  -1       14.90       12.81      1.60 o 
  -5   6  -1      163.32      152.71      5.35 o 
  -4   6  -1      499.10      473.27     12.72 o 
  -3   6  -1      215.50      243.83      6.61 o 
  -2   6  -1       33.33       43.06      1.81 o 
  -1   6  -1      290.90      281.67      4.93 o 
   0   6  -1       71.70       65.94      2.81 o 
   1   6  -1      252.07      247.41      5.93 o 
   2   6  -1        8.20        9.18      1.03 o 
   3   6  -1       14.05       10.73      1.49 o 
   4   6  -1       49.34       42.39      3.82 o 
   5   6  -1        7.71        6.45      1.79 o 
   6   6  -1       60.48       58.39      5.02 o 
   7   6  -1       42.33       40.00      4.30 o 
   8   6  -1        9.60       16.60      2.99 o 
   9   6  -1        5.58        8.48      1.64 o 
  10   6  -1       11.22       12.26      1.98 o 
  -9   7  -1        2.25        3.22      1.00 o 
  -8   7  -1       16.95       19.05      2.32 o 
  -7   7  -1        8.77        8.15      1.51 o 
  -6   7  -1        8.71        7.04      1.29 o 
  -5   7  -1       24.17       24.97      2.11 o 
  -4   7  -1       54.21       54.07      2.89 o 
  -3   7  -1       32.48       33.45      2.32 o 
  -2   7  -1       96.83       99.24      4.84 o 
  -1   7  -1       89.34       78.26      3.40 o 
   0   7  -1      155.61      147.43      4.79 o 
   1   7  -1       39.87       35.24      2.18 o 
   2   7  -1       12.00       13.52      1.37 o 
   3   7  -1       30.21       29.50      3.34 o 
   4   7  -1       14.47       11.94      2.15 o 
   5   7  -1        1.96        2.03      1.31 o 
   6   7  -1       39.16       37.85      4.18 o 
   7   7  -1       57.45       61.26      5.61 o 
   8   7  -1       13.06       14.69      2.87 o 
   9   7  -1        7.37        6.39      1.64 o 
  10   7  -1        0.04       -1.00      1.00 o 
  -9   8  -1        6.12        6.09      2.15 o 
  -8   8  -1        0.47        2.39      1.43 o 
  -7   8  -1        6.81        8.84      2.39 o 
  -6   8  -1        1.79       -0.48      0.96 o 
  -5   8  -1       12.18       11.70      2.39 o 
  -4   8  -1        3.96        3.58      1.43 o 
  -3   8  -1       26.72       32.20      2.48 o 
  -2   8  -1       52.02       56.16      3.16 o 
  -1   8  -1       10.93       10.86      1.41 o 
   0   8  -1       36.18       39.98      4.06 o 
   1   8  -1      118.61      131.47      7.40 o 
   2   8  -1       79.19       74.27      5.61 o 
   3   8  -1       62.17       65.92      5.37 o 
   4   8  -1        5.70        5.73      1.91 o 
   5   8  -1       16.29       15.28      2.75 o 
   6   8  -1        2.69        1.67      1.31 o 
   7   8  -1        8.72       10.87      2.63 o 
   8   8  -1        1.85        2.63      1.55 o 
   9   8  -1        1.12        4.42      2.39 o 
  -7   9  -1        2.52        2.63      1.55 o 
  -6   9  -1        2.45        5.97      2.03 o 
  -5   9  -1       28.86       28.42      3.82 o 
  -4   9  -1       31.63       29.73      3.58 o 
  -3   9  -1        0.88        0.93      0.54 o 
  -2   9  -1       11.93       11.89      1.60 o 
  -1   9  -1       10.00       12.06      2.39 o 
   0   9  -1       52.68       56.00      5.13 o 
   1   9  -1       41.96       43.59      4.54 o 
   2   9  -1       38.85       35.23      4.18 o 
   3   9  -1        3.47        3.46      1.67 o 
   4   9  -1       27.80       26.75      3.70 o 
   5   9  -1       17.10       14.21      2.87 o 
   6   9  -1        8.43        7.40      2.27 o 
   7   9  -1       10.73       11.70      2.63 o 
  -6  10  -1        4.66        5.49      2.03 o 
  -5  10  -1       14.22       17.08      3.10 o 
  -4  10  -1        4.66        5.25      1.67 o 
  -3  10  -1        1.56        0.12      0.96 o 
  -2  10  -1        2.14        2.87      1.43 o 
  -1  10  -1        5.57        6.57      2.03 o 
   0  10  -1       14.16       13.61      2.75 o 
   1  10  -1        0.47       -0.12      1.07 o 
   2  10  -1        8.92        8.00      2.15 o 
   3  10  -1        0.10       -0.36      1.07 o 
   4  10  -1        2.35        4.30      1.79 o 
   5  10  -1       16.28       24.60      3.94 o 
   6  10  -1        4.49        2.99      1.67 o 
  -3  11  -1        6.75        7.40      2.39 o 
  -2  11  -1        7.53        4.90      1.91 o 
  -1  11  -1        8.15        8.72      2.39 o 
   0  11  -1        9.20        8.48      2.39 o 
   1  11  -1       60.80       69.74      6.57 o 
   2  11  -1       23.41       22.33      3.82 o 
   3  11  -1        4.99        4.18      1.79 o 
 -12   0   0        2.63        0.56      0.83 o 
 -11   0   0       28.31       31.66      3.00 o 
 -10   0   0        2.04        2.93      1.01 o 
  -9   0   0       43.16       48.49      3.25 o 
  -8   0   0       29.01       28.94      1.92 o 
  -7   0   0        0.60        0.21      0.39 o 
  -6   0   0       54.23       56.55      2.25 o 
  -5   0   0      954.14      953.63     12.59 o 
  -4   0   0      103.72       81.68      3.94 o 
  -3   0   0     1073.78     1060.15     21.73 o 
  -2   0   0     1468.45     1417.31     27.11 o 
   2   0   0     1471.34     1434.94     18.83 o 
   3   0   0     1070.33     1049.77     18.45 o 
   4   0   0      100.47       88.31      1.70 o 
   5   0   0      954.87      941.97     13.42 o 
   6   0   0       57.24       63.65      3.22 o 
   7   0   0        0.34        0.48      0.60 o 
 -12   1   0        0.34        0.96      1.43 o 
 -11   1   0        3.62        4.62      1.07 o 
 -10   1   0       16.25       16.27      1.32 o 
  -9   1   0        5.79        4.14      0.65 o 
  -8   1   0        2.68        3.60      0.60 o 
  -7   1   0        6.16        5.54      0.62 o 
  -6   1   0       20.05       19.98      1.04 o 
  -5   1   0      213.72      224.67      3.89 o 
  -4   1   0      216.04      223.37      4.09 o 
  -3   1   0      464.45      405.32      5.70 o 
  -2   1   0      345.06      303.03      5.02 o 
  -1   1   0     2275.74     2217.86     40.72 o 
   1   1   0     2279.03     2317.93     41.91 o 
   2   1   0      345.41      309.52      6.57 o 
   3   1   0      468.80      426.07      9.19 o 
   4   1   0      217.29      233.71      4.54 o 
   5   1   0      215.64      237.59      4.08 o 
   6   1   0       19.42       19.62      1.07 o 
   7   1   0        5.88        5.23      0.66 o 
   8   1   0        2.77        2.69      0.57 o 
 -11   2   0       11.51       12.01      1.60 o 
 -10   2   0       10.27       10.88      1.38 o 
  -9   2   0        9.96        9.82      1.07 o 
  -8   2   0       85.83       84.63      2.89 o 
  -7   2   0       48.65       46.04      1.98 o 
  -6   2   0       75.31       70.46      2.23 o 
  -5   2   0      292.03      269.92      6.68 o 
  -4   2   0      237.40      218.31      5.91 o 
  -3   2   0      272.21      257.06      4.05 o 
  -2   2   0      538.39      516.71      6.37 o 
  -1   2   0      708.99      711.07      9.88 o 
   0   2   0     1589.17     1457.27     19.55 o 
   1   2   0      692.70      735.49     21.43 o 
   2   2   0      531.73      557.78     11.70 o 
   3   2   0      270.72      268.44      6.69 o 
   4   2   0      231.31      227.00      6.09 o 
   5   2   0      287.97      283.25      7.64 o 
   6   2   0       74.26       68.68      2.52 o 
   7   2   0       47.92       49.63      2.53 o 
   8   2   0       86.73       90.69      3.67 o 
 -11   3   0       13.51       14.88      1.79 o 
 -10   3   0       10.72       11.79      1.51 o 
  -9   3   0       14.54       13.67      1.45 o 
  -8   3   0       91.77       90.09      3.03 o 
  -7   3   0        5.02        7.03      0.81 o 
  -6   3   0      147.31      136.43      3.72 o 
  -5   3   0      178.75      163.66      3.81 o 
  -4   3   0      149.06      120.55      2.43 o 
  -3   3   0      330.36      343.85      4.43 o 
  -2   3   0      140.28      194.86      2.83 o 
  -1   3   0     1159.27     1097.74     29.73 o 
   0   3   0     1008.50     1029.73     19.34 o 
   1   3   0     1174.51     1115.92     23.17 o 
   2   3   0      142.15      200.83      4.32 o 
   3   3   0      324.79      353.22      8.72 o 
   4   3   0      146.05      128.73      4.42 o 
   5   3   0      178.60      162.52      5.37 o 
   6   3   0      146.83      139.71      5.02 o 
   7   3   0        5.49        8.36      1.79 o 
   8   3   0       90.05       90.96      5.37 o 
   9   3   0       14.64       11.63      2.45 o 
 -11   4   0        0.16        0.22      0.68 o 
 -10   4   0        4.32        3.92      1.03 o 
  -9   4   0        0.60        0.91      0.62 o 
  -8   4   0       49.55       46.00      2.61 o 
  -7   4   0      121.00      118.70      4.70 o 
  -6   4   0      225.46      210.08      4.84 o 
  -5   4   0       75.52       73.91      3.04 o 
  -4   4   0        0.17        0.24      0.31 o 
  -3   4   0      165.56      214.56      4.06 o 
  -2   4   0      204.36      244.69      3.45 o 
  -1   4   0       94.81       89.92      2.07 o 
   0   4   0        1.42        0.24      0.12 o 
   1   4   0       93.51       91.71      4.30 o 
   2   4   0      207.10      236.80      8.00 o 
   3   4   0      164.76      200.02      7.52 o 
   4   4   0        0.19       -0.01      0.33 o 
   5   4   0       74.73       80.01      3.70 o 
   7   4   0      121.99      127.41      6.93 o 
   8   4   0       49.52       51.71      4.54 o 
   9   4   0        0.64       -0.86      0.86 o 
 -11   5   0        2.02        6.45      2.27 o 
 -10   5   0       10.22        9.62      1.45 o 
  -9   5   0        7.82        8.69      1.28 o 
  -8   5   0        7.86        7.45      1.14 o 
  -7   5   0       75.11       76.76      7.11 o 
  -6   5   0      107.14      103.47      4.38 o 
  -5   5   0      339.47      345.38      8.18 o 
  -4   5   0       42.98       37.82      1.85 o 
  -3   5   0      124.86      116.19      2.36 o 
  -2   5   0      246.04      253.66     10.26 o 
  -1   5   0      139.73      129.74      2.75 o 
   0   5   0        1.46        0.96      0.37 o 
   1   5   0      136.82      123.31      3.74 o 
   2   5   0      247.99      273.22      9.31 o 
   3   5   0      125.43      129.56      6.33 o 
   4   5   0       42.01       47.65      3.82 o 
   5   5   0      338.07      346.78     12.18 o 
   6   5   0      108.76      115.71      6.69 o 
   7   5   0       75.58       74.63      5.61 o 
   8   5   0        8.07        5.95      1.55 o 
   9   5   0        7.95        6.18      1.09 o 
  10   5   0       10.11        3.61      3.64 o 
  11   5   0        2.19        1.91      1.79 o 
 -10   6   0        1.34        1.95      0.80 o 
  -9   6   0        1.76        1.10      0.71 o 
  -8   6   0        1.09        1.79      0.84 o 
  -7   6   0        5.61        6.47      1.31 o 
  -6   6   0       40.33       35.72      2.65 o 
  -5   6   0       69.41       60.77      3.15 o 
  -4   6   0       62.15       59.84      2.92 o 
  -3   6   0        6.09        6.28      0.70 o 
  -2   6   0      132.29      131.65      3.22 o 
  -1   6   0       94.32       95.92      3.63 o 
   0   6   0       84.37       93.25      3.49 o 
   1   6   0       95.09      103.39      3.82 o 
   2   6   0      131.47      132.68      4.23 o 
   3   6   0        6.04        4.90      1.43 o 
   4   6   0       61.52       62.81      4.78 o 
   5   6   0       68.95       70.57      5.25 o 
   6   6   0       40.44       39.88      4.18 o 
   7   6   0        5.56        5.61      1.91 o 
   8   6   0        1.10        0.57      1.37 o 
   9   6   0        1.74        2.37      1.06 o 
  10   6   0        1.37        0.78      1.19 o 
  -9   7   0       10.95       12.93      1.58 o 
  -8   7   0        2.41        0.40      0.66 o 
  -7   7   0        6.27        7.01      1.34 o 
  -6   7   0       42.51       45.64      3.06 o 
  -5   7   0       77.64       83.04      3.82 o 
  -4   7   0        4.89        5.46      1.31 o 
  -3   7   0       83.44       83.90      8.36 o 
  -2   7   0       28.11       27.93      2.07 o 
  -1   7   0       92.15       96.69      3.87 o 
   0   7   0      138.62      115.76      4.84 o 
   1   7   0       95.51       98.27      3.81 o 
   2   7   0       27.21       24.97      1.97 o 
   3   7   0       85.41       77.24      5.02 o 
   4   7   0        4.55        6.57      1.79 o 
   5   7   0       77.50       79.17      5.97 o 
   6   7   0       43.40       45.38      4.78 o 
   7   7   0        6.36        8.96      2.39 o 
   8   7   0        2.23        2.82      1.55 o 
   9   7   0       10.88       10.59      2.81 o 
  10   7   0        2.56        1.79      1.79 o 
  -8   8   0        3.76        4.78      1.91 o 
  -7   8   0        1.17        0.48      0.96 o 
  -6   8   0       40.35       43.23      4.66 o 
  -5   8   0       39.06       40.72      4.18 o 
  -4   8   0        9.67        7.71      1.27 o 
  -3   8   0        9.86        8.96      1.39 o 
  -2   8   0       33.13       34.19      2.48 o 
  -1   8   0       59.04       56.82      3.17 o 
   0   8   0       10.74       10.88      1.85 o 
   1   8   0       58.66       55.56      3.01 o 
   2   8   0       33.44       34.03      3.82 o 
   3   8   0        9.44        5.85      1.79 o 
   4   8   0        9.52       11.94      2.51 o 
   5   8   0       38.29       39.65      4.42 o 
   6   8   0       40.92       39.76      4.66 o 
   7   8   0        1.19        4.30      1.91 o 
   8   8   0        3.77        4.58      2.63 o 
  -7   9   0        6.65       10.51      2.63 o 
  -6   9   0        8.17        9.67      2.39 o 
  -5   9   0        3.80        2.75      1.43 o 
  -4   9   0        3.17        2.28      0.96 o 
  -3   9   0        2.75        2.93      0.86 o 
  -2   9   0        4.06        4.20      1.07 o 
  -1   9   0        3.72        4.14      1.00 o 
   0   9   0       24.17       17.20      2.99 o 
   1   9   0        3.98        2.87      1.31 o 
   2   9   0        4.08        2.27      1.31 o 
   3   9   0        2.80        5.25      2.03 o 
   4   9   0        3.08        3.34      1.67 o 
   5   9   0        4.02        1.67      1.07 o 
   6   9   0        7.88       10.75      2.75 o 
   7   9   0        6.57        8.24      1.83 o 
  -6  10   0       14.45       15.76      3.22 o 
  -5  10   0        8.51        7.64      2.15 o 
  -4  10   0        6.51        8.12      2.15 o 
  -3  10   0        2.92        1.90      0.92 o 
  -2  10   0        2.69        2.75      1.55 o 
  -1  10   0       17.98       17.79      3.10 o 
   0  10   0       52.01       54.45      5.37 o 
   1  10   0       18.85       22.33      3.58 o 
   2  10   0        2.47        2.99      1.67 o 
   3  10   0        2.74        3.34      1.67 o 
   4  10   0        6.77        6.69      2.39 o 
   5  10   0        8.06        8.60      2.51 o 
  -3  11   0        1.61        4.78      2.03 o 
  -2  11   0        3.26        0.96      1.31 o 
  -1  11   0        0.62        0.00      1.19 o 
   0  11   0        0.51        1.79      1.43 o 
   1  11   0        0.62        3.94      1.91 o 
   2  11   0        3.27        4.54      2.03 o 
   3  11   0        1.61        3.82      1.79 o 
 -12   1   1        8.96        8.72      2.51 o 
 -11   1   1       12.11       13.54      1.38 o 
 -10   1   1       23.80       22.89      1.53 o 
  -9   1   1        6.64        5.66      0.93 o 
  -8   1   1       33.74       32.28      1.56 o 
  -7   1   1      108.13      103.62      2.37 o 
  -6   1   1      200.07      215.13      3.05 o 
  -5   1   1      230.88      241.91      3.97 o 
  -4   1   1      323.68      356.88      4.79 o 
  -3   1   1      174.45      189.92      3.72 o 
  -2   1   1     4184.61     4020.04     51.55 o 
  -1   1   1      958.74     1160.22     22.09 o 
   1   1   1      448.96      496.62      7.39 o 
   2   1   1      410.02      379.08      6.20 o 
   3   1   1      115.22      129.50      2.55 o 
   4   1   1      350.62      384.48      5.69 o 
   5   1   1       21.36       21.58      1.15 o 
   6   1   1      149.83      148.13      3.39 o 
   7   1   1       20.79       23.36      1.64 o 
   8   1   1       49.37       54.69      3.94 o 
 -12   2   1       12.69       15.88      3.34 o 
 -11   2   1        2.56        2.12      1.64 o 
 -10   2   1        4.71        3.10      0.76 o 
  -9   2   1       31.73       30.68      2.13 o 
  -8   2   1       22.25       21.06      1.39 o 
  -7   2   1       28.52       28.16      1.36 o 
  -6   2   1       19.90       17.25      0.88 o 
  -5   2   1       40.96       40.12      1.68 o 
  -4   2   1       49.62       62.96      2.23 o 
  -3   2   1      113.20      105.32      4.30 o 
  -2   2   1      933.73     1027.79     13.37 o 
  -1   2   1     1821.74     1773.19     19.25 o 
   0   2   1      268.17      264.24      5.67 o 
   1   2   1      125.60      130.88      4.18 o 
   2   2   1       21.60       20.54      1.55 o 
   3   2   1      125.51      129.32      4.42 o 
   4   2   1       42.61       47.17      2.01 o 
   5   2   1       18.69       21.35      1.21 o 
   6   2   1       21.85       21.93      1.26 o 
   7   2   1       40.79       45.69      1.95 o 
   8   2   1        5.01        3.07      1.13 o 
   9   2   1       50.25       52.42      4.18 o 
 -11   3   1        0.82       -0.02      0.77 o 
 -10   3   1        3.95        4.71      1.05 o 
  -9   3   1       10.57        8.87      1.17 o 
  -8   3   1        3.92        3.86      0.89 o 
  -7   3   1      294.55      299.03      6.48 o 
  -6   3   1        2.18        2.33      0.55 o 
  -5   3   1      137.74      124.38      3.23 o 
  -4   3   1      259.63      248.57      7.11 o 
  -3   3   1      130.63      123.69      3.45 o 
  -2   3   1      716.58      704.50     14.93 o 
  -1   3   1      172.78      164.47      5.61 o 
   0   3   1      850.52      911.12     19.11 o 
   1   3   1      482.95      512.48     14.81 o 
   2   3   1      120.97      132.55      4.66 o 
   3   3   1       33.17       32.48      2.15 o 
   4   3   1      611.56      657.61     15.17 o 
   5   3   1      118.99      122.37      3.79 o 
   6   3   1       40.61       42.86      2.24 o 
   7   3   1       40.06       37.63      2.44 o 
   8   3   1       14.73       14.64      1.91 o 
   9   3   1       26.91       30.21      2.41 o 
 -11   4   1        6.77        8.71      1.80 o 
 -10   4   1        3.81        3.30      0.85 o 
  -9   4   1        6.22        7.39      1.17 o 
  -8   4   1       29.48       27.07      2.02 o 
  -7   4   1      127.80      132.24      5.15 o 
  -6   4   1      283.80      280.58      5.78 o 
  -5   4   1       15.80       12.43      1.01 o 
  -4   4   1       81.46       82.19      3.75 o 
  -3   4   1      190.68      189.67      4.83 o 
  -2   4   1      146.85      143.73      4.43 o 
  -1   4   1     1111.40     1155.20     17.27 o 
   0   4   1      182.94      189.36      7.34 o 
   1   4   1      146.10      139.71      5.49 o 
   2   4   1      256.88      253.18      9.37 o 
   3   4   1      207.95      213.99      6.93 o 
   4   4   1      140.89      156.43      5.85 o 
   5   4   1       95.91      106.52      4.78 o 
   6   4   1       27.96       27.86      2.33 o 
   7   4   1       62.56       66.87      5.02 o 
   8   4   1       12.70       10.96      1.67 o 
   9   4   1       11.93       10.36      1.60 o 
 -11   5   1        2.93        5.25      2.27 o 
 -10   5   1        0.46        0.09      0.64 o 
  -9   5   1        0.29        0.30      0.67 o 
  -8   5   1        6.11        5.81      1.23 o 
  -7   5   1       10.36        9.22      1.39 o 
  -6   5   1       80.59       72.10      2.72 o 
  -5   5   1       46.04       44.62      1.95 o 
  -4   5   1       14.53       16.01      1.05 o 
  -3   5   1       10.07        8.17      0.74 o 
  -2   5   1       93.80       92.69      3.29 o 
  -1   5   1       51.09       57.73      2.49 o 
   0   5   1        8.40        5.47      0.96 o 
   1   5   1      100.14      113.80      5.37 o 
   2   5   1      131.23      128.49      6.09 o 
   3   5   1       40.53       42.77      2.29 o 
   4   5   1       68.87       63.22      2.87 o 
   5   5   1       33.10       27.70      2.51 o 
   6   5   1       24.91       22.33      3.10 o 
   7   5   1       22.31       24.12      3.22 o 
   8   5   1        0.40        0.38      1.37 o 
   9   5   1        1.56        2.13      1.07 o 
  10   5   1        0.67       -0.55      0.84 o 
 -10   6   1       11.27       14.28      2.19 o 
  -9   6   1        5.55        5.87      1.14 o 
  -8   6   1        9.38       12.81      1.77 o 
  -7   6   1       42.01       40.53      4.66 o 
  -6   6   1       62.08       61.81      3.40 o 
  -5   6   1        8.59        7.38      1.12 o 
  -4   6   1       50.56       41.44      2.87 o 
  -3   6   1       15.81       13.83      1.39 o 
  -2   6   1        9.62       11.33      1.22 o 
  -1   6   1      247.08      221.81      8.12 o 
   0   6   1       73.54       70.59      3.04 o 
   1   6   1      287.16      269.12     13.91 o 
   2   6   1       33.75       41.56      3.58 o 
   3   6   1      210.39      264.86     10.27 o 
   4   6   1      494.95      511.69     16.12 o 
   5   6   1      166.05      145.09      7.88 o 
   6   6   1       14.80       15.42      1.89 o 
   7   6   1       15.46       16.42      2.21 o 
   8   6   1        9.03        8.83      1.64 o 
   9   6   1       16.12       18.03      2.06 o 
  10   6   1        1.00        3.17      1.06 o 
  -9   7   1        7.49       11.11      2.75 o 
  -8   7   1       12.75       10.99      2.75 o 
  -7   7   1       57.56       64.01      5.73 o 
  -6   7   1       39.88       36.42      4.06 o 
  -5   7   1        2.07        0.72      0.72 o 
  -4   7   1       14.28       11.59      2.03 o 
  -3   7   1       29.50       26.80      2.07 o 
  -2   7   1       11.41       15.15      1.56 o 
  -1   7   1       40.25       36.08      2.36 o 
   0   7   1      153.59      149.40      4.93 o 
   1   7   1       88.98       80.06      3.53 o 
   2   7   1       95.49       96.86      3.99 o 
   3   7   1       31.47       28.18      3.34 o 
   4   7   1       54.36       54.45      4.78 o 
   5   7   1       24.59       23.40      3.46 o 
   6   7   1        9.05        7.46      2.03 o 
   7   7   1        8.75        9.02      1.66 o 
   8   7   1       17.19       19.94      2.49 o 
   9   7   1        2.34        2.54      0.88 o 
  -8   8   1        1.70        1.67      1.43 o 
  -7   8   1        8.69        8.12      2.27 o 
  -6   8   1        2.65        4.18      1.67 o 
  -5   8   1       16.23       18.99      2.99 o 
  -4   8   1        5.30        5.07      1.07 o 
  -3   8   1       61.78       60.97      3.46 o 
  -2   8   1       79.12       76.14      3.80 o 
  -1   8   1      120.20      128.86      4.90 o 
   0   8   1       36.79       37.91      2.61 o 
   1   8   1       11.30        9.35      1.32 o 
   2   8   1       52.16       57.43      3.28 o 
   3   8   1       27.04       32.72      3.94 o 
   4   8   1        4.40        3.22      1.43 o 
   5   8   1       11.56        9.67      2.27 o 
   6   8   1        1.71        2.57      1.22 o 
   7   8   1        6.54        7.04      1.68 o 
   8   8   1        0.46        1.31      1.01 o 
  -7   9   1       10.63        9.43      2.51 o 
  -6   9   1        8.65        8.36      2.39 o 
  -5   9   1       16.96       18.99      3.22 o 
  -4   9   1       28.21       29.33      2.53 o 
  -3   9   1        3.60        1.72      1.43 o 
  -2   9   1       38.06       34.77      2.74 o 
  -1   9   1       42.20       43.10      2.99 o 
   0   9   1       52.90       57.52      4.12 o 
   1   9   1       10.77        8.12      2.15 o 
   2   9   1       12.08       15.17      2.75 o 
   3   9   1        0.69       -1.07      1.07 o 
   4   9   1       31.25       29.02      4.06 o 
   5   9   1       29.50       25.44      4.18 o 
   6   9   1        2.67        4.56      1.41 o 
   7   9   1        2.39        0.18      1.05 o 
  -6  10   1        4.48        5.49      2.03 o 
  -5  10   1       16.14       22.93      3.58 o 
  -4  10   1        2.39        4.51      1.31 o 
  -3  10   1        0.10       -0.43      0.80 o 
  -2  10   1        8.80        8.05      1.39 o 
  -1  10   1        0.50       -0.12      0.96 o 
   0  10   1       14.03       17.43      2.99 o 
   1  10   1        5.72        7.28      2.03 o 
   2  10   1        2.08        0.24      1.07 o 
   3  10   1        1.62        1.67      1.31 o 
   4  10   1        4.59        4.30      2.15 o 
   5  10   1       14.12       21.75      2.69 o 
  -5  11   1        3.71        5.85      2.03 o 
  -4  11   1        8.11        9.43      2.39 o 
  -3  11   1        5.00        8.84      2.27 o 
  -2  11   1       22.97       27.47      3.94 o 
  -1  11   1       61.22       62.21      5.97 o 
   0  11   1        9.74        9.55      2.51 o 
   1  11   1        7.94        7.16      2.27 o 
   2  11   1        7.73        3.46      1.43 o 
   3  11   1        6.74        9.67      2.51 o 
 -12   0   2        1.04        5.49      2.27 o 
 -11   0   2        5.16        7.52      2.27 o 
 -10   0   2        2.69        5.24      1.17 o 
  -9   0   2       41.68       41.82      2.87 o 
  -8   0   2       26.05       23.25      1.61 o 
  -7   0   2      114.22      111.99      3.01 o 
  -6   0   2      200.13      180.93      4.76 o 
  -5   0   2      519.46      529.24     13.25 o 
  -4   0   2      539.04      568.76     13.14 o 
  -3   0   2     2098.78     1986.08     37.50 o 
  -2   0   2     5110.74     4855.10     87.53 o 
  -1   0   2     2396.33     2405.22     43.59 o 
   0   0   2     1900.79     2014.86     37.26 o 
   1   0   2    11948.93    11941.32    213.27 o 
   2   0   2     1802.39     1687.07     32.60 o 
   3   0   2        4.95        4.18      0.84 o 
   4   0   2      310.37      294.35      8.48 o 
   5   0   2      405.67      423.92     11.46 o 
   6   0   2      210.74      195.60      7.40 o 
   7   0   2      136.88      135.06      6.21 o 
   8   0   2      157.74      147.00      6.93 o 
 -12   1   2        0.31       -0.57      0.71 o 
 -11   1   2        0.26       -0.49      0.75 o 
 -10   1   2        2.54        4.51      0.96 o 
  -9   1   2       12.06       10.62      1.07 o 
  -8   1   2       45.36       40.82      1.69 o 
  -7   1   2       88.19       90.42      2.16 o 
  -6   1   2       45.85       48.53      1.31 o 
  -5   1   2       73.38       70.24      2.15 o 
  -4   1   2      211.14      224.78      3.98 o 
  -3   1   2      608.71      584.95     10.03 o 
  -2   1   2     2436.28     2319.38     30.09 o 
  -1   1   2      294.78      302.39     19.58 o 
   0   1   2     2576.66     2716.41     35.29 o 
   1   1   2     2115.21     2046.58     35.36 o 
   2   1   2      438.49      519.20      9.26 o 
   3   1   2       17.93       21.41      1.03 o 
   4   1   2      100.50      105.92      3.07 o 
   5   1   2        2.72        2.84      0.52 o 
   6   1   2      107.26      107.71      3.67 o 
   7   1   2       24.04       19.71      2.57 o 
   8   1   2       44.89       45.48      2.62 o 
 -12   2   2        3.31        3.64      1.35 o 
 -11   2   2        2.08       -0.11      0.83 o 
 -10   2   2       13.58       11.93      2.27 o 
  -9   2   2        4.70        4.00      0.80 o 
  -8   2   2       28.41       32.45      1.56 o 
  -7   2   2      204.37      198.56      3.79 o 
  -6   2   2       24.98       25.39      1.16 o 
  -5   2   2       20.40       21.55      1.53 o 
  -4   2   2       37.28       35.94      2.63 o 
  -3   2   2      361.29      373.54      6.88 o 
  -2   2   2     1306.46     1332.24     14.54 o 
  -1   2   2      620.64      643.75      6.88 o 
   0   2   2      111.60       97.93      3.46 o 
   1   2   2      375.43      394.49      6.84 o 
   2   2   2     2581.13     2648.84     35.67 o 
   3   2   2     1189.29     1278.48     36.78 o 
   4   2   2      323.42      327.08      5.55 o 
   5   2   2       95.70      100.42      4.08 o 
   6   2   2       82.92       80.34      2.65 o 
   7   2   2       67.90       71.63      2.61 o 
   8   2   2       53.80       51.47      4.18 o 
   9   2   2       10.17       11.58      2.27 o 
 -12   3   2        0.96       -0.72      1.19 o 
 -11   3   2        2.47        2.63      1.17 o 
 -10   3   2        2.40        1.89      1.07 o 
  -9   3   2        0.37        0.82      0.78 o 
  -8   3   2       25.76       22.80      1.50 o 
  -7   3   2       21.14       18.81      1.29 o 
  -6   3   2       87.04       96.77      3.09 o 
  -5   3   2       78.01       71.99      2.43 o 
  -4   3   2       49.88       45.22      4.42 o 
  -3   3   2      734.09      772.75      8.18 o 
  -2   3   2      550.79      556.96      6.17 o 
  -1   3   2      558.89      588.13      7.39 o 
   0   3   2      876.95      857.47     40.90 o 
   1   3   2      651.74      722.81     16.24 o 
   2   3   2      256.73      278.64      5.86 o 
   3   3   2      292.41      347.19      8.12 o 
   4   3   2      253.32      267.77      6.19 o 
   5   3   2       69.50       65.04      2.37 o 
   6   3   2       66.06       67.74      2.53 o 
   7   3   2       60.54       66.25      2.63 o 
   8   3   2       47.26       46.52      3.00 o 
   9   3   2       66.90       61.38      5.02 o 
 -11   4   2        3.84        3.86      1.23 o 
 -10   4   2        1.32        2.75      1.08 o 
  -9   4   2       35.07       38.13      3.12 o 
  -8   4   2       54.23       45.13      2.12 o 
  -7   4   2      134.67      129.49      3.95 o 
  -6   4   2      219.15      193.31      4.66 o 
  -5   4   2       42.11       44.79      1.94 o 
  -4   4   2       87.69       85.89      3.70 o 
  -3   4   2        4.46        6.60      1.61 o 
  -2   4   2       77.80       85.94      2.81 o 
  -1   4   2      562.44      613.21     12.42 o 
   0   4   2       29.18       29.14      2.27 o 
   1   4   2       86.59       82.88      2.95 o 
   2   4   2        9.57        5.73      1.07 o 
   3   4   2      179.66      174.76      4.88 o 
   4   4   2      142.12      155.18      4.66 o 
   5   4   2        1.39        1.83      0.68 o 
   6   4   2        4.92        5.74      0.97 o 
   7   4   2       33.10       34.21      2.57 o 
   8   4   2       26.50       26.22      3.64 o 
   9   4   2        2.77        2.21      0.95 o 
 -11   5   2        1.01        2.17      1.31 o 
 -10   5   2        5.79        4.52      1.38 o 
  -9   5   2        5.05        6.10      1.31 o 
  -8   5   2       91.70       86.47      4.16 o 
  -7   5   2       65.43       60.81      3.24 o 
  -6   5   2      101.70      102.30      3.99 o 
  -5   5   2       26.88       27.24      2.09 o 
  -4   5   2       86.84       76.63      3.13 o 
  -3   5   2      130.83      128.97      4.01 o 
  -2   5   2      224.20      225.15      5.51 o 
  -1   5   2      404.66      343.28     12.78 o 
   0   5   2       36.51       31.91      2.57 o 
   1   5   2      139.35      146.64      6.33 o 
   2   5   2      368.90      359.14      7.85 o 
   3   5   2      445.83      423.98      8.97 o 
   4   5   2      139.57      134.62      4.57 o 
   5   5   2        8.80        9.16      1.43 o 
   6   5   2       15.90       15.07      1.60 o 
   7   5   2       49.85       56.68      3.82 o 
   8   5   2       36.29       39.49      3.08 o 
   9   5   2        2.54        1.08      1.43 o 
  10   5   2        4.02        3.16      1.10 o 
 -10   6   2        0.21        1.83      2.39 o 
  -9   6   2        2.64        4.30      1.79 o 
  -8   6   2        4.71        7.52      2.03 o 
  -7   6   2        1.79        2.27      1.31 o 
  -6   6   2       24.04       19.94      2.87 o 
  -5   6   2       17.35       14.33      2.39 o 
  -4   6   2       17.21       14.81      1.46 o 
  -3   6   2       18.02       14.03      1.39 o 
  -2   6   2       27.84       25.72      1.85 o 
  -1   6   2       63.15       71.47      3.08 o 
   0   6   2      116.25      114.42      5.37 o 
   1   6   2       44.03       45.38      3.58 o 
   2   6   2        6.21        5.25      1.55 o 
   3   6   2      240.01      230.95      9.55 o 
   4   6   2       17.39       16.51      1.68 o 
   5   6   2        6.43        6.08      1.55 o 
   6   6   2       12.58       10.77      2.15 o 
   7   6   2        0.71       -0.56      0.71 o 
   8   6   2        1.64        0.14      0.68 o 
   9   6   2        2.46        3.70      1.01 o 
  10   6   2        0.20       -0.37      1.73 o 
  -9   7   2        9.74       13.02      3.10 o 
  -8   7   2       20.86       26.39      3.94 o 
  -7   7   2        8.13        7.76      2.15 o 
  -6   7   2        8.42        9.31      2.15 o 
  -5   7   2       50.91       48.24      4.54 o 
  -4   7   2       61.53       63.80      3.32 o 
  -3   7   2       35.53       33.46      2.31 o 
  -2   7   2      146.89      130.03      5.49 o 
  -1   7   2        0.46       -0.34      0.63 o 
   0   7   2      110.46      117.64      4.43 o 
   1   7   2       36.68       29.91      2.24 o 
   2   7   2       31.81       33.08      3.46 o 
   3   7   2      137.24      124.79      7.16 o 
   4   7   2       19.37       20.90      3.10 o 
   5   7   2       22.76       24.93      2.93 o 
   6   7   2       16.07       21.44      4.42 o 
   7   7   2        9.47       12.22      2.07 o 
   8   7   2       17.12       19.46      2.05 o 
   9   7   2        7.31       10.72      2.75 o 
  -8   8   2       29.86       31.53      4.42 o 
  -7   8   2       18.23       18.51      3.46 o 
  -6   8   2        0.48        0.48      0.96 o 
  -5   8   2       11.35       13.61      2.63 o 
  -4   8   2        2.85        1.00      0.60 o 
  -3   8   2        9.26        9.75      1.39 o 
  -2   8   2       19.93       22.04      2.03 o 
  -1   8   2       45.56       46.38      3.05 o 
   0   8   2        5.51        4.65      0.97 o 
   1   8   2        4.44        5.52      1.12 o 
   2   8   2       32.85       31.60      2.48 o 
   3   8   2       88.57       97.56      6.69 o 
   4   8   2       33.29       32.57      2.87 o 
   5   8   2        0.15       -0.24      0.84 o 
   6   8   2       14.41       16.47      2.24 o 
   7   8   2        5.43        8.35      1.89 o 
   8   8   2       12.04       14.49      2.28 o 
  -7   9   2        2.04        3.10      1.79 o 
  -6   9   2        0.10        1.19      1.43 o 
  -5   9   2        3.66        2.87      1.55 o 
  -4   9   2        2.61        2.39      0.93 o 
  -3   9   2       20.41       19.29      2.75 o 
  -2   9   2       17.22       13.51      1.73 o 
  -1   9   2        0.62        0.48      0.63 o 
   0   9   2        5.50        5.04      2.39 o 
   1   9   2        2.96        3.40      0.93 o 
   2   9   2       10.76       12.76      1.69 o 
   3   9   2        2.26        3.34      1.67 o 
   4   9   2        8.27        7.92      1.64 o 
   5   9   2       10.63       10.01      2.45 o 
   6   9   2        1.50        0.20      1.09 o 
  -6  10   2        2.45        3.10      1.67 o 
  -5  10   2       14.82       21.14      3.46 o 
  -4  10   2       17.03       17.55      3.10 o 
  -3  10   2       46.73       47.86      3.41 o 
  -2  10   2       29.46       30.79      2.74 o 
  -1  10   2        1.70        1.99      1.67 o 
   0  10   2       12.62       16.95      2.07 o 
   1  10   2       10.51       15.05      2.75 o 
   2  10   2        6.46       10.15      2.51 o 
   3  10   2       16.40       22.28      2.60 o 
   4  10   2       13.13       13.06      2.04 o 
   5  10   2        0.23        1.73      1.01 o 
  -4  11   2        3.69        2.51      1.43 o 
  -3  11   2        3.34        6.57      2.15 o 
  -2  11   2        5.18        3.10      1.43 o 
  -1  11   2        0.59        2.63      1.55 o 
   0  11   2        0.49        3.46      1.79 o 
   1  11   2        2.21        1.61      0.95 o 
   2  11   2        0.87        2.05      1.09 o 
   3  11   2        1.56        0.13      2.45 o 
 -12   1   3        2.21        3.68      1.01 o 
 -11   1   3        3.66        4.60      1.02 o 
 -10   1   3        0.75       -0.10      0.50 o 
  -9   1   3       36.14       37.84      1.75 o 
  -8   1   3       69.69       75.51      2.11 o 
  -7   1   3       16.45       15.31      0.86 o 
  -6   1   3       84.90       89.26      1.96 o 
  -5   1   3      466.84      451.34      5.98 o 
  -4   1   3      511.58      465.74      6.53 o 
  -3   1   3     1621.09     1625.40     18.09 o 
  -2   1   3      296.67      318.79      3.24 o 
  -1   1   3      838.94      917.69     26.33 o 
   0   1   3     2026.98     2178.34     86.57 o 
   1   1   3      220.83      245.32      4.85 o 
   2   1   3      334.23      334.29     10.15 o 
   3   1   3      354.72      321.80      6.50 o 
   4   1   3       52.25       48.70      2.24 o 
   5   1   3       36.94       35.35      2.07 o 
   6   1   3       69.05       73.63      3.21 o 
   7   1   3      104.16      108.02      4.13 o 
   8   1   3       41.28       39.20      2.57 o 
   9   1   3        1.20        0.36      0.84 o 
 -12   2   3        0.42        0.66      2.09 o 
 -11   2   3        6.16        7.64      1.56 o 
 -10   2   3        0.24        0.72      1.19 o 
  -9   2   3       21.89       22.73      1.57 o 
  -8   2   3       64.18       61.96      2.43 o 
  -7   2   3       33.78       35.01      1.51 o 
  -6   2   3       65.53       62.01      1.76 o 
  -5   2   3      214.30      208.70      3.56 o 
  -4   2   3      827.83      859.86     10.87 o 
  -3   2   3      463.82      551.77     35.41 o 
  -2   2   3      212.35      193.68      3.08 o 
  -1   2   3       64.80       62.45      2.99 o 
   0   2   3       62.83       75.79      2.81 o 
   1   2   3       69.68       77.41      2.46 o 
   2   2   3       28.63       35.58      1.69 o 
   3   2   3       85.69       78.74      3.09 o 
   4   2   3        5.48        5.26      0.62 o 
   5   2   3       53.03       47.88      2.04 o 
   6   2   3        5.15        4.79      1.13 o 
   7   2   3       46.70       42.27      2.93 o 
   8   2   3       68.56       70.56      3.50 o 
   9   2   3        4.42        6.81      1.79 o 
 -12   3   3        2.47        1.91      1.43 o 
 -11   3   3        1.69        1.31      0.88 o 
 -10   3   3       25.94       25.01      2.57 o 
  -9   3   3       39.55       38.85      2.41 o 
  -8   3   3       45.45       41.94      2.34 o 
  -7   3   3       19.15       17.10      1.64 o 
  -6   3   3      124.91      123.93      3.75 o 
  -5   3   3      169.51      160.47      4.84 o 
  -4   3   3       44.60       42.18      2.09 o 
  -3   3   3      164.78      162.36      3.69 o 
  -2   3   3        9.71       16.01      0.69 o 
  -1   3   3      134.60      139.32      3.82 o 
   0   3   3      412.74      432.53     10.51 o 
   1   3   3      272.04      280.37      6.00 o 
   2   3   3      349.82      383.57      7.68 o 
   3   3   3      115.08      118.77      4.24 o 
   4   3   3      113.49      119.04      3.82 o 
   5   3   3       66.44       62.75      2.43 o 
   6   3   3       58.22       58.61      2.47 o 
   7   3   3        2.94        2.03      1.01 o 
   8   3   3       49.91       50.75      4.54 o 
   9   3   3        4.10        8.60      2.15 o 
 -11   4   3        9.47       11.82      1.97 o 
 -10   4   3        2.33        1.83      1.05 o 
  -9   4   3       60.83       64.19      3.16 o 
  -8   4   3       46.04       47.09      4.78 o 
  -7   4   3       34.88       36.81      2.46 o 
  -6   4   3      176.82      173.40      5.43 o 
  -5   4   3       12.86       14.57      2.15 o 
  -4   4   3      230.32      218.05      8.36 o 
  -3   4   3      122.95      115.48      2.22 o 
  -2   4   3       63.33       59.53      1.83 o 
  -1   4   3       67.73       67.11      1.54 o 
   0   4   3       10.84        9.13      0.97 o 
   1   4   3      306.99      328.27      7.01 o 
   2   4   3      456.52      469.59     10.09 o 
   3   4   3       14.94       12.48      1.26 o 
   4   4   3       56.54       54.19      2.77 o 
   5   4   3       69.27       64.07      2.61 o 
   6   4   3       26.09       25.61      1.71 o 
   7   4   3      131.27      137.43      4.23 o 
   8   4   3       11.78       10.82      2.81 o 
   9   4   3       18.30       19.70      3.10 o 
  10   4   3        4.99        5.49      1.79 o 
 -11   5   3        1.75        1.87      1.25 o 
 -10   5   3        1.86        1.48      1.09 o 
  -9   5   3        1.17        1.37      0.67 o 
  -8   5   3        4.81        3.90      1.01 o 
  -7   5   3       17.98       14.04      1.55 o 
  -6   5   3        8.23       10.71      1.38 o 
  -5   5   3       14.81       11.11      2.03 o 
  -4   5   3       47.67       47.12      2.32 o 
  -3   5   3       45.18       57.03      1.86 o 
  -2   5   3       29.49       25.51      1.31 o 
  -1   5   3       69.54       63.30      2.70 o 
   0   5   3       15.79       14.26      1.85 o 
   1   5   3        5.08        4.55      0.68 o 
   2   5   3      126.15      133.61      3.65 o 
   3   5   3       67.35       65.23      3.11 o 
   4   5   3       23.62       23.51      1.92 o 
   5   5   3        8.31        6.73      1.15 o 
   6   5   3        1.46        0.94      0.54 o 
   7   5   3        1.33        2.87      1.05 o 
   8   5   3        0.71        0.40      0.71 o 
   9   5   3        2.88        1.13      1.02 o 
  10   5   3        0.20        1.43      1.19 o 
 -10   6   3       16.28       19.97      3.16 o 
  -9   6   3       22.05       21.97      3.70 o 
  -8   6   3        9.24       13.02      2.63 o 
  -7   6   3        0.92        0.60      1.07 o 
  -6   6   3       28.87       25.08      3.34 o 
  -5   6   3       37.28       38.81      3.82 o 
  -4   6   3       50.91       50.04      2.61 o 
  -3   6   3      110.85      110.86      3.53 o 
  -2   6   3       45.49       48.98      2.00 o 
  -1   6   3      136.81      141.06      4.88 o 
   0   6   3      317.69      333.32      7.77 o 
   1   6   3      214.67      209.88      6.08 o 
   2   6   3      696.91      714.07     11.12 o 
   3   6   3       35.47       39.18      2.14 o 
   4   6   3       49.64       56.23      2.64 o 
   5   6   3       79.43       83.16      5.49 o 
   6   6   3       12.90       12.65      1.66 o 
   7   6   3       10.60       11.30      1.80 o 
   8   6   3        2.03        2.04      0.92 o 
   9   6   3        7.18        5.09      1.43 o 
  -9   7   3        7.84        7.16      2.39 o 
  -8   7   3        9.09        5.13      1.91 o 
  -7   7   3       10.77       13.97      2.75 o 
  -6   7   3        2.25        3.94      1.55 o 
  -5   7   3        2.47        1.91      1.31 o 
  -4   7   3        5.88        8.13      1.20 o 
  -3   7   3      145.43      135.08      4.81 o 
  -2   7   3       74.15       76.06      3.66 o 
  -1   7   3       62.79       62.53      3.21 o 
   0   7   3       55.19       50.72      2.90 o 
   1   7   3      199.79      196.95      6.09 o 
   2   7   3      111.23      111.31      5.08 o 
   3   7   3       74.42       86.70      4.31 o 
   4   7   3        0.92       -0.42      1.01 o 
   5   7   3        9.74       11.41      1.37 o 
   6   7   3        6.32        4.97      1.91 o 
   7   7   3        6.99        8.30      1.35 o 
   8   7   3        0.38        0.05      0.77 o 
  -8   8   3        2.59        3.46      1.91 o 
  -7   8   3       11.86       12.42      2.87 o 
  -6   8   3       12.22       10.15      2.51 o 
  -5   8   3        3.92        3.10      1.55 o 
  -4   8   3       19.93       22.09      3.34 o 
  -3   8   3       28.83       24.30      2.33 o 
  -2   8   3       27.51       25.40      1.73 o 
  -1   8   3       17.87       16.23      1.42 o 
   0   8   3        0.59        0.60      0.62 o 
   1   8   3       12.22       14.25      1.70 o 
   2   8   3       30.43       29.85      2.17 o 
   3   8   3       32.73       36.97      3.00 o 
   4   8   3       22.24       24.77      2.53 o 
   5   8   3       11.99       17.77      5.85 o 
   6   8   3       29.89       34.86      3.25 o 
   7   8   3       21.34       25.73      3.40 o 
  -7   9   3        0.54       -1.19      1.55 o 
  -6   9   3        0.82        1.55      1.43 o 
  -5   9   3        1.63        1.55      0.96 o 
  -4   9   3       27.89       34.15      4.18 o 
  -3   9   3       30.75       23.97      2.26 o 
  -2   9   3        0.76       -0.09      0.72 o 
  -1   9   3       16.70       16.92      1.51 o 
   0   9   3        8.30        6.83      1.05 o 
   1   9   3       33.52       29.87      2.16 o 
   2   9   3       22.11       21.66      1.88 o 
   3   9   3        3.63        4.03      0.91 o 
   4   9   3       14.89       15.51      2.14 o 
   5   9   3       11.17       15.22      2.19 o 
   6   9   3        6.19        8.73      2.81 o 
  -6  10   3        1.93        2.63      1.79 o 
  -5  10   3        8.23        4.66      1.79 o 
  -4  10   3       32.29       38.81      4.66 o 
  -3  10   3        7.25       10.15      2.51 o 
  -2  10   3        2.69        1.36      1.13 o 
  -1  10   3        7.01        4.48      1.14 o 
   0  10   3        8.30        7.86      1.83 o 
   1  10   3       31.24       31.43      2.31 o 
   2  10   3       18.72       19.41      2.31 o 
   3  10   3       12.77       10.46      1.80 o 
   4  10   3        0.71        2.33      1.20 o 
  -4  11   3       15.79       17.91      3.46 o 
  -3  11   3       27.86       34.51      4.54 o 
  -2  11   3        2.81        2.63      1.55 o 
  -1  11   3        4.60        1.55      1.43 o 
   0  11   3        3.45        0.36      1.07 o 
   1  11   3        2.16        1.04      0.90 o 
   2  11   3        7.38        5.64      1.49 o 
 -12   0   4        0.95        1.07      1.31 o 
 -11   0   4        4.78        4.50      1.15 o 
 -10   0   4       34.51       37.86      2.98 o 
  -9   0   4       36.64       34.16      2.13 o 
  -8   0   4       99.38       90.46      3.26 o 
  -7   0   4       29.61       31.89      1.74 o 
  -6   0   4       94.28       80.60      2.68 o 
  -5   0   4      738.60      784.66     12.82 o 
  -4   0   4      899.79      980.36     22.69 o 
  -3   0   4      794.38      872.42     10.35 o 
  -2   0   4        2.86        1.91      0.48 o 
  -1   0   4      355.64      417.35      9.79 o 
   0   0   4      124.65      147.95      5.02 o 
   1   0   4     3833.84     3794.71     70.93 o 
   2   0   4      661.78      680.65     16.12 o 
   3   0   4      705.59      696.66     16.96 o 
   4   0   4      498.80      500.34     13.85 o 
   5   0   4      144.41      157.98      7.05 o 
   6   0   4      784.45      876.25     22.09 o 
   7   0   4      105.99      109.38      6.21 o 
   8   0   4       37.78       40.84      3.94 o 
   9   0   4       23.57       27.94      3.46 o 
 -12   1   4        2.10        2.10      0.86 o 
 -11   1   4        0.45        0.64      0.59 o 
 -10   1   4        8.66        7.72      1.01 o 
  -9   1   4        5.15        4.02      0.56 o 
  -8   1   4       10.53        7.90      0.69 o 
  -7   1   4       23.38       23.83      1.09 o 
  -6   1   4        8.77        8.66      0.62 o 
  -5   1   4       76.45       84.75      2.05 o 
  -4   1   4      213.36      201.16      3.56 o 
  -3   1   4       25.93       31.81      0.76 o 
  -2   1   4       10.88       13.30      0.50 o 
  -1   1   4       59.16       49.31      1.97 o 
   0   1   4       92.29       81.95      2.49 o 
   1   1   4     1165.52     1336.66     19.38 o 
   2   1   4     1236.74     1173.31     17.73 o 
   3   1   4       19.59       14.35      1.22 o 
   4   1   4       61.67       61.40      2.74 o 
   5   1   4      104.66      105.15      3.88 o 
   6   1   4       43.54       42.71      2.61 o 
   7   1   4       48.61       45.61      3.16 o 
   8   1   4        1.27        0.88      0.63 o 
   9   1   4        5.16        4.18      1.55 o 
 -12   2   4        1.79        3.02      1.00 o 
 -11   2   4        1.07        1.31      1.05 o 
 -10   2   4       11.16        9.55      1.12 o 
  -9   2   4        2.75        2.21      0.62 o 
  -8   2   4       12.61       11.48      1.04 o 
  -7   2   4      185.61      181.07      3.17 o 
  -6   2   4       10.85       11.05      0.80 o 
  -5   2   4      141.75      141.35      2.76 o 
  -4   2   4      369.74      350.04     10.57 o 
  -3   2   4      148.67      134.02      2.73 o 
  -2   2   4      372.10      380.43      5.22 o 
  -1   2   4      363.70      360.30      7.94 o 
   0   2   4      155.29      147.44      3.71 o 
   1   2   4      426.71      414.54     11.22 o 
   2   2   4       24.77       32.97      1.86 o 
   3   2   4      284.47      301.87      6.75 o 
   4   2   4       34.94       28.91      1.94 o 
   5   2   4       41.05       40.74      2.40 o 
   6   2   4       46.24       42.36      2.57 o 
   7   2   4       12.30       10.36      1.41 o 
   8   2   4       26.51       32.10      2.52 o 
   9   2   4        8.28       11.22      2.27 o 
 -12   3   4        0.06        0.60      1.43 o 
 -11   3   4        6.90        7.75      1.63 o 
 -10   3   4       20.09       19.37      1.88 o 
  -9   3   4        8.73        6.98      1.08 o 
  -8   3   4        7.93        4.40      0.90 o 
  -7   3   4       10.82       11.45      1.17 o 
  -6   3   4      214.53      190.49      8.96 o 
  -5   3   4      469.40      496.84      9.91 o 
  -4   3   4      152.65      172.91      4.96 o 
  -3   3   4       63.60       59.32      1.34 o 
  -2   3   4      256.13      257.58      5.57 o 
  -1   3   4       60.32       64.01      3.58 o 
   0   3   4      822.82      787.99     12.83 o 
   1   3   4      274.19      258.03      7.97 o 
   2   3   4      354.42      306.51      7.05 o 
   3   3   4       13.04        9.04      0.98 o 
   4   3   4      231.17      231.37      6.46 o 
   5   3   4       32.00       32.75      1.86 o 
   6   3   4      113.78      105.17      4.30 o 
   7   3   4       39.52       40.74      2.81 o 
   8   3   4        9.35        5.02      1.67 o 
   9   3   4       39.48       41.32      4.42 o 
  10   3   4        1.41        0.60      1.19 o 
 -11   4   4        1.67        2.23      1.67 o 
 -10   4   4       22.12       23.38      2.04 o 
  -9   4   4        2.20        1.49      0.80 o 
  -8   4   4       17.86       16.88      1.94 o 
  -7   4   4       20.93       20.35      1.90 o 
  -6   4   4       82.37       83.22      3.75 o 
  -5   4   4      112.65       91.50      3.70 o 
  -4   4   4       73.79       71.42      3.13 o 
  -3   4   4       20.75       19.57      1.04 o 
  -2   4   4       63.80       67.46      1.96 o 
  -1   4   4      168.91      183.03      3.75 o 
   0   4   4      517.97      552.97     13.61 o 
   1   4   4      181.19      184.60      5.15 o 
   2   4   4       27.86       24.81      2.15 o 
   3   4   4        4.16        4.10      0.86 o 
   4   4   4      112.64      120.43      5.14 o 
   5   4   4        1.41        1.20      0.67 o 
   6   4   4        2.94        1.70      0.66 o 
   7   4   4       30.79       29.65      2.41 o 
   8   4   4        3.07       -0.12      0.84 o 
   9   4   4       27.05       24.24      3.58 o 
  10   4   4        0.62       -1.67      1.67 o 
 -11   5   4        7.17        8.58      1.85 o 
 -10   5   4       12.17       15.18      3.46 o 
  -9   5   4        7.03        5.38      1.04 o 
  -8   5   4        5.97        7.26      1.26 o 
  -7   5   4        3.41        3.17      0.88 o 
  -6   5   4       44.46       44.54      4.18 o 
  -5   5   4       29.39       31.29      3.34 o 
  -4   5   4      155.31      144.18      4.96 o 
  -3   5   4       37.74       38.00      1.33 o 
  -2   5   4      138.76      133.46      3.12 o 
  -1   5   4      152.47      169.01      4.71 o 
   0   5   4      227.77      219.83      4.84 o 
   1   5   4      349.18      350.68      7.92 o 
   2   5   4       48.61       56.49      2.91 o 
   3   5   4       82.37       88.90      3.84 o 
   4   5   4       31.53       34.00      2.44 o 
   5   5   4       47.87       50.31      2.52 o 
   6   5   4       24.08       25.51      1.88 o 
   7   5   4       12.18       12.41      1.63 o 
   8   5   4       29.29       24.12      3.70 o 
   9   5   4        3.63        6.21      2.15 o 
 -10   6   4        1.09        1.48      3.70 o 
  -9   6   4        0.05        0.84      1.55 o 
  -8   6   4        0.03        0.72      1.19 o 
  -7   6   4        5.97        6.45      1.79 o 
  -6   6   4        4.90        2.75      1.07 o 
  -5   6   4       61.59       57.56      4.90 o 
  -4   6   4        4.11        2.75      0.71 o 
  -3   6   4        0.02        0.02      0.40 o 
  -2   6   4       17.50       18.18      1.26 o 
  -1   6   4       15.24       13.00      1.12 o 
   0   6   4      117.90      125.38      4.78 o 
   1   6   4      168.10      174.09      4.53 o 
   2   6   4       62.70       63.82      2.71 o 
   3   6   4       16.85       17.33      1.46 o 
   4   6   4       24.92       25.38      2.75 o 
   5   6   4        2.62        2.30      0.88 o 
   6   6   4        3.94        4.78      0.98 o 
   7   6   4        2.01        1.54      0.90 o 
   8   6   4        3.79        4.17      1.49 o 
   9   6   4        1.97        0.60      1.19 o 
  -9   7   4        1.48        2.03      1.43 o 
  -8   7   4       13.97       20.30      3.46 o 
  -7   7   4        1.16        2.51      1.43 o 
  -6   7   4       15.05       16.12      2.87 o 
  -5   7   4       30.88       29.38      3.70 o 
  -4   7   4       62.77       54.45      4.78 o 
  -3   7   4        2.87        1.84      0.84 o 
  -2   7   4       85.45       83.25      2.93 o 
  -1   7   4        4.99        5.73      0.82 o 
   0   7   4      196.36      209.39      6.16 o 
   1   7   4      151.15      166.16      7.34 o 
   2   7   4        0.18        1.64      0.92 o 
   3   7   4       80.22       90.65      3.58 o 
   4   7   4       14.12       12.55      1.47 o 
   5   7   4       20.65       19.02      1.74 o 
   6   7   4       23.50       23.07      1.77 o 
   7   7   4        1.28       -0.67      0.86 o 
   8   7   4        2.33        0.20      0.73 o 
  -8   8   4        0.78        1.55      1.19 o 
  -7   8   4       14.29       14.21      2.87 o 
  -6   8   4        1.82        0.00      0.96 o 
  -5   8   4       19.92       21.14      3.34 o 
  -4   8   4       14.81       17.55      2.87 o 
  -3   8   4        8.27        5.62      1.14 o 
  -2   8   4        4.74        5.20      0.87 o 
  -1   8   4       17.19       15.29      1.40 o 
   0   8   4       47.26       48.45      2.55 o 
   1   8   4       43.29       41.66      2.36 o 
   2   8   4        1.29        1.26      0.71 o 
   3   8   4        3.12        3.88      1.26 o 
   4   8   4        4.82        5.30      1.31 o 
   5   8   4       22.40       23.06      2.74 o 
   6   8   4        4.57        4.49      1.14 o 
   7   8   4        3.71        3.82      1.46 o 
  -7   9   4       12.51       16.24      3.34 o 
  -6   9   4        7.30        9.43      2.63 o 
  -5   9   4       20.42       19.23      3.34 o 
  -4   9   4        6.89        8.12      2.39 o 
  -3   9   4        1.30        0.72      1.19 o 
  -2   9   4       11.97       16.15      1.90 o 
  -1   9   4        9.83       11.00      1.24 o 
   0   9   4        2.34        2.50      0.78 o 
   1   9   4       11.26        9.84      1.40 o 
   2   9   4       14.98       16.72      1.72 o 
   3   9   4        0.45        0.74      0.59 o 
   4   9   4        0.36        0.75      0.88 o 
   5   9   4        3.21        6.05      1.72 o 
  -6  10   4        6.00        7.88      2.39 o 
  -5  10   4       51.13       47.41      5.49 o 
  -4  10   4       22.59       25.55      3.94 o 
  -3  10   4       17.76       21.73      3.70 o 
  -2  10   4        5.89        5.97      1.91 o 
  -1  10   4        6.95        8.70      1.49 o 
   0  10   4        7.80        7.12      1.18 o 
   1  10   4       13.70       17.01      1.82 o 
   2  10   4        3.30        2.42      0.88 o 
   3  10   4        3.29        3.94      1.18 o 
   4  10   4        2.36        2.26      1.14 o 
  -3  11   4        8.19        9.31      2.39 o 
  -2  11   4        0.72       -0.48      1.31 o 
  -1  11   4        0.14       -1.31      1.31 o 
   0  11   4        2.62        1.91      1.43 o 
   1  11   4        1.80        2.29      1.19 o 
   2  11   4        0.72        1.70      0.99 o 
 -12   1   5        4.44        5.15      1.38 o 
 -11   1   5       10.49        9.28      1.15 o 
 -10   1   5        7.21        8.89      1.04 o 
  -9   1   5       21.58       19.34      1.29 o 
  -8   1   5        1.99        2.94      0.46 o 
  -7   1   5      164.18      164.56      3.18 o 
  -6   1   5      201.25      199.44      3.38 o 
  -5   1   5       33.56       32.79      1.24 o 
  -4   1   5      240.92      239.52      3.26 o 
  -3   1   5      344.10      346.06      3.85 o 
  -2   1   5       97.55       85.90      2.75 o 
  -1   1   5      306.45      299.23     15.34 o 
   0   1   5      243.37      276.83      9.43 o 
   1   1   5      421.50      431.37      8.19 o 
   2   1   5      383.26      392.59      8.02 o 
   3   1   5       88.34       98.30      3.59 o 
   4   1   5      244.69      246.26      7.11 o 
   5   1   5      271.95      277.44      7.22 o 
   6   1   5        2.06       -0.54      0.96 o 
   7   1   5       25.73       24.66      2.24 o 
   8   1   5        9.94        9.63      1.49 o 
   9   1   5       17.04       18.63      3.10 o 
 -12   2   5        7.92       11.58      2.21 o 
 -11   2   5       14.83       13.91      1.70 o 
 -10   2   5        1.64        2.00      0.62 o 
  -9   2   5        7.73       10.86      1.08 o 
  -8   2   5       28.04       28.26      1.47 o 
  -7   2   5        4.68        7.66      0.75 o 
  -6   2   5      315.69      335.03      5.17 o 
  -5   2   5       91.96       85.99      2.05 o 
  -4   2   5      119.81      108.58      2.06 o 
  -3   2   5       82.17       79.38      2.83 o 
  -2   2   5       36.92       23.65      3.16 o 
  -1   2   5      114.56      102.52      5.85 o 
   0   2   5      287.04      236.65      5.36 o 
   1   2   5       37.99       46.34      2.19 o 
   2   2   5       46.71       49.26      6.15 o 
   3   2   5       46.61       46.27      2.41 o 
   4   2   5       70.06       63.07      3.04 o 
   5   2   5      116.33      120.78      5.97 o 
   6   2   5       27.43       22.00      2.02 o 
   7   2   5        4.53        3.76      0.93 o 
   8   2   5        8.49        7.40      1.38 o 
   9   2   5        1.35        2.15      1.79 o 
  10   2   5        2.96        3.10      1.79 o 
 -12   3   5        3.63        2.87      1.79 o 
 -11   3   5        9.73        9.32      1.44 o 
 -10   3   5        0.94        2.50      0.77 o 
  -9   3   5        7.71        7.77      1.12 o 
  -8   3   5        2.56        2.05      0.54 o 
  -7   3   5       15.77       16.12      1.73 o 
  -6   3   5      160.65      150.37      5.02 o 
  -5   3   5       26.69       25.56      1.85 o 
  -4   3   5      143.21      140.81      3.27 o 
  -3   3   5      146.95      155.68      5.25 o 
  -2   3   5       25.76       22.04      0.94 o 
  -1   3   5      835.46      881.28     14.13 o 
   0   3   5      162.57      171.93      4.63 o 
   1   3   5      142.99      132.67     12.06 o 
   2   3   5       97.83       99.66      3.67 o 
   3   3   5       63.68       66.33      3.08 o 
   4   3   5       76.63       73.83      3.42 o 
   5   3   5       83.25       83.97      4.84 o 
   6   3   5       11.34        9.94      1.49 o 
   7   3   5       17.29       16.79      1.94 o 
   8   3   5       13.74       15.23      1.89 o 
   9   3   5        5.46        5.97      1.91 o 
  10   3   5       14.88       22.09      3.70 o 
 -11   4   5        6.45        9.81      1.43 o 
 -10   4   5       14.95       16.41      1.75 o 
  -9   4   5        2.36        2.43      0.73 o 
  -8   4   5        7.63        8.58      1.39 o 
  -7   4   5       16.92       18.93      1.94 o 
  -6   4   5       51.00       58.62      3.12 o 
  -5   4   5      174.65      179.36      5.42 o 
  -4   4   5      113.80      108.83      3.36 o 
  -3   4   5      151.47      140.16      2.61 o 
  -2   4   5      308.27      306.28      5.16 o 
  -1   4   5      332.15      316.58      9.29 o 
   0   4   5      351.18      365.69      6.41 o 
   1   4   5       43.55       39.57      1.88 o 
   2   4   5      226.53      217.87      5.22 o 
   3   4   5       58.35       52.70      2.39 o 
   4   4   5      103.97      110.30      4.99 o 
   5   4   5       38.66       31.68      2.44 o 
   6   4   5       27.14       25.60      2.28 o 
   7   4   5       14.36       17.90      1.98 o 
   8   4   5       25.45       27.94      3.82 o 
   9   4   5        6.30        3.94      1.91 o 
 -11   5   5        0.23       -0.84      1.07 o 
 -10   5   5        1.60        3.14      0.86 o 
  -9   5   5        8.30        9.88      1.60 o 
  -8   5   5        2.39        0.92      0.75 o 
  -7   5   5       11.76       15.52      2.75 o 
  -6   5   5       29.81       31.53      3.58 o 
  -5   5   5       15.21       16.45      1.63 o 
  -4   5   5        5.12        2.51      0.61 o 
  -3   5   5       13.05       12.54      0.87 o 
  -2   5   5        8.67        9.24      1.26 o 
  -1   5   5       20.25       17.58      1.23 o 
   0   5   5       79.18       76.20      2.66 o 
   1   5   5        1.25        1.67      0.71 o 
   2   5   5        0.24        0.12      0.96 o 
   3   5   5        5.64        2.87      0.93 o 
   4   5   5        9.78        9.79      1.15 o 
   5   5   5       13.80       11.07      1.31 o 
   6   5   5        8.68        8.70      1.19 o 
   7   5   5        2.67        2.42      0.92 o 
   8   5   5        2.76        6.93      2.15 o 
   9   5   5        1.41       -1.79      1.79 o 
 -10   6   5        0.61       -0.08      0.83 o 
  -9   6   5       10.29        8.72      2.63 o 
  -8   6   5        3.81        5.25      1.91 o 
  -7   6   5        1.60        1.10      0.66 o 
  -6   6   5       46.47       45.14      4.54 o 
  -5   6   5      141.88      146.28      8.00 o 
  -4   6   5       38.12       37.38      3.82 o 
  -3   6   5       80.89       74.90      3.24 o 
  -2   6   5        8.62       11.08      0.99 o 
  -1   6   5      199.64      185.38      5.95 o 
   0   6   5      221.15      217.45      5.12 o 
   1   6   5       66.75       66.97      2.78 o 
   2   6   5       63.19       58.58      2.69 o 
   3   6   5        1.24        2.99      0.93 o 
   4   6   5       35.38       32.87      2.17 o 
   5   6   5       18.50       18.26      1.69 o 
   6   6   5       13.26       14.86      1.68 o 
   7   6   5       22.34       26.66      2.78 o 
   8   6   5       12.39       11.70      2.75 o 
  -9   7   5        1.68        0.12      1.07 o 
  -8   7   5        4.52        5.97      2.27 o 
  -7   7   5       11.51       13.73      2.75 o 
  -6   7   5        9.20       10.27      2.39 o 
  -5   7   5       14.14       14.33      2.75 o 
  -4   7   5        4.06        2.15      1.31 o 
  -3   7   5        1.26       -0.72      0.96 o 
  -2   7   5       39.66       41.02      2.18 o 
  -1   7   5       76.75       77.05      2.97 o 
   0   7   5      136.99      143.09      4.26 o 
   1   7   5       11.28        9.21      1.43 o 
   2   7   5       15.96       16.92      1.58 o 
   3   7   5       47.83       48.68      2.67 o 
   4   7   5        0.29        0.77      0.70 o 
   5   7   5        1.70        2.28      0.69 o 
   6   7   5       25.38       30.05      2.07 o 
   7   7   5        1.40        4.67      1.46 o 
  -8   8   5        2.52        8.00      2.39 o 
  -7   8   5        3.31        2.03      1.79 o 
  -6   8   5       18.51       13.73      2.99 o 
  -5   8   5        6.35        3.22      1.55 o 
  -4   8   5        1.65        2.27      1.07 o 
  -3   8   5        5.79        2.63      1.43 o 
  -2   8   5       23.59       26.86      3.05 o 
  -1   8   5        0.71        1.36      0.59 o 
   0   8   5        7.21        9.56      1.19 o 
   1   8   5       25.14       23.02      1.88 o 
   2   8   5       13.15       15.52      1.98 o 
   3   8   5       38.49       41.84      3.29 o 
   4   8   5       23.87       27.21      2.78 o 
   5   8   5       29.37       34.02      2.23 o 
   6   8   5        9.23        9.62      2.04 o 
  -7   9   5        6.10        6.09      2.39 o 
  -6   9   5       11.61        9.91      2.51 o 
  -5   9   5        3.77        1.79      1.67 o 
  -4   9   5        2.30        0.96      1.31 o 
  -3   9   5        3.47        2.63      1.31 o 
  -2   9   5        8.16        8.00      2.03 o 
  -1   9   5       52.34       49.83      3.48 o 
   0   9   5       30.92       30.43      2.18 o 
   1   9   5       14.41       14.11      1.58 o 
   2   9   5        4.43        4.67      1.03 o 
   3   9   5       28.35       29.03      5.79 o 
   4   9   5       16.57       16.25      2.24 o 
   5   9   5       19.97       23.97      2.36 o 
  -5  10   5        5.88        7.28      2.39 o 
  -4  10   5        7.95        1.67      1.43 o 
  -3  10   5        8.25       10.15      2.63 o 
  -2  10   5        1.37       -0.36      1.31 o 
  -1  10   5        2.36        0.60      0.96 o 
   0  10   5        4.03        2.88      0.89 o 
   1  10   5       16.73       18.78      1.92 o 
   2  10   5        6.93        7.70      1.35 o 
   3  10   5        2.55        2.99      1.18 o 
  -2  11   5        1.26        0.72      1.43 o 
  -1  11   5        0.14       -1.07      1.67 o 
   0  11   5        6.33        3.10      1.79 o 
   1  11   5        0.82        1.22      1.07 o 
 -12   0   6        0.02       -0.12      1.31 o 
 -11   0   6        8.39        9.25      1.77 o 
 -10   0   6       14.50       14.40      1.89 o 
  -9   0   6        1.96        1.84      0.60 o 
  -8   0   6       76.50       72.71      2.94 o 
  -7   0   6       31.18       28.25      1.66 o 
  -6   0   6       25.09       16.37      1.38 o 
  -5   0   6      242.39      235.79      5.52 o 
  -4   0   6      104.06       97.84      2.77 o 
  -3   0   6      105.89      128.08      2.68 o 
  -2   0   6      999.84      931.66     20.18 o 
  -1   0   6      428.59      459.38     11.82 o 
   0   0   6      224.99      241.10      7.88 o 
   1   0   6      771.94      773.92     18.75 o 
   2   0   6      562.98      588.35     15.76 o 
   3   0   6      994.70      922.23     22.69 o 
   4   0   6      400.60      398.72     13.02 o 
   5   0   6       71.08       82.63      5.49 o 
   6   0   6       41.07       41.08      4.06 o 
   7   0   6       36.11       41.68      4.18 o 
   8   0   6       12.11       14.81      2.75 o 
   9   0   6        5.91        2.15      1.31 o 
 -12   1   6        8.68       14.17      2.12 o 
 -11   1   6        1.05        0.19      0.54 o 
 -10   1   6        0.01       -0.11      0.42 o 
  -9   1   6        0.84        0.92      0.55 o 
  -8   1   6       12.69       11.66      0.95 o 
  -7   1   6       29.73       25.00      1.20 o 
  -6   1   6        8.48        9.20      0.69 o 
  -5   1   6       28.98       28.15      1.15 o 
  -4   1   6       46.00       45.30      1.13 o 
  -3   1   6      170.97      171.41      2.79 o 
  -2   1   6       11.05        9.54      0.85 o 
  -1   1   6      208.02      223.09      5.15 o 
   0   1   6       21.88       25.14      1.60 o 
   1   1   6       47.14       43.17      2.20 o 
   2   1   6      242.95      265.22      6.54 o 
   3   1   6      181.10      177.32      5.40 o 
   4   1   6       95.80       93.08      3.93 o 
   5   1   6       20.25       21.39      1.94 o 
   6   1   6        9.28       11.86      1.60 o 
   7   1   6        2.90        2.83      0.88 o 
   8   1   6        4.82        4.89      1.14 o 
   9   1   6        1.09        0.62      0.71 o 
 -12   2   6        3.61        2.51      1.55 o 
 -11   2   6        3.33        3.48      1.23 o 
 -10   2   6        4.86        6.19      0.93 o 
  -9   2   6        4.62        3.01      0.58 o 
  -8   2   6       17.85       19.64      1.24 o 
  -7   2   6       43.15       45.62      1.95 o 
  -6   2   6      281.72      272.91      6.26 o 
  -5   2   6       11.24       13.87      1.31 o 
  -4   2   6        1.72        1.68      0.24 o 
  -3   2   6      168.17      159.30      3.52 o 
  -2   2   6      281.32      262.99     15.40 o 
  -1   2   6      196.36      229.50      5.40 o 
   0   2   6       12.81       12.08      1.14 o 
   1   2   6       68.03       67.80      6.39 o 
   2   2   6      113.96      116.96     12.00 o 
   3   2   6      187.65      185.07      5.57 o 
   4   2   6       19.50       17.41      1.68 o 
   5   2   6       22.49       19.19      1.83 o 
   6   2   6       37.19       40.57      2.87 o 
   7   2   6       27.83       33.40      2.70 o 
   8   2   6       24.85       27.25      2.61 o 
   9   2   6       24.20       33.67      4.42 o 
  10   2   6        1.85        0.12      1.19 o 
 -12   3   6        3.00        1.19      1.07 o 
 -11   3   6        1.43        1.61      0.73 o 
 -10   3   6       12.32       16.06      1.70 o 
  -9   3   6        5.52        6.58      0.92 o 
  -8   3   6       41.51       44.67      2.18 o 
  -7   3   6       46.79       37.42      2.63 o 
  -6   3   6       22.92       20.07      2.45 o 
  -5   3   6      137.35      139.66      4.64 o 
  -4   3   6       17.44       17.08      1.04 o 
  -3   3   6        5.02        4.57      0.42 o 
  -2   3   6       17.81       17.57      1.29 o 
  -1   3   6       13.84       13.42      1.73 o 
   0   3   6       52.38       61.26      2.74 o 
   1   3   6       40.21       34.94      2.15 o 
   2   3   6       25.24       29.35      2.15 o 
   3   3   6       46.13       41.66      3.28 o 
   4   3   6      148.51      129.24      4.90 o 
   5   3   6       32.16       29.94      2.36 o 
   6   3   6       30.56       32.87      2.81 o 
   7   3   6       30.44       32.59      2.74 o 
   8   3   6       18.91       20.32      2.28 o 
   9   3   6       11.04       15.64      3.10 o 
 -11   4   6        0.68        0.28      0.62 o 
 -10   4   6        4.08        3.74      1.33 o 
  -9   4   6        2.82        3.34      0.87 o 
  -8   4   6        0.38       -0.49      0.49 o 
  -7   4   6        9.79        9.76      1.43 o 
  -6   4   6       11.59       14.60      1.63 o 
  -5   4   6      198.68      196.43      5.85 o 
  -4   4   6       72.26       62.58      2.94 o 
  -3   4   6       74.27       65.71      1.94 o 
  -2   4   6      169.98      156.24      3.11 o 
  -1   4   6       62.14       70.33      3.16 o 
   0   4   6      133.75      126.57     11.05 o 
   1   4   6       27.94       31.39      2.15 o 
   2   4   6       28.30       31.46      2.24 o 
   3   4   6        1.07        1.80      0.96 o 
   4   4   6       61.23       59.06      3.38 o 
   5   4   6       39.54       38.32      2.78 o 
   6   4   6        3.45        4.33      1.08 o 
   7   4   6        5.81        3.51      1.05 o 
   8   4   6        2.19       -0.12      1.07 o 
   9   4   6       11.82       12.54      2.87 o 
 -11   5   6        0.07        0.02      1.07 o 
 -10   5   6        0.09       -0.66      0.66 o 
  -9   5   6        3.14        4.21      1.12 o 
  -8   5   6       12.32       10.53      1.64 o 
  -7   5   6       76.92       67.96      8.30 o 
  -6   5   6       50.16       52.87      4.12 o 
  -5   5   6       11.94       12.89      2.03 o 
  -4   5   6      107.80      102.67      3.90 o 
  -3   5   6       54.76       52.92      2.00 o 
  -2   5   6      246.20      248.20      6.03 o 
  -1   5   6      116.41      115.21      3.31 o 
   0   5   6       18.47       19.44      1.77 o 
   1   5   6       18.00       20.45      1.90 o 
   2   5   6       85.74       86.33      4.25 o 
   3   5   6       60.17       62.61      3.50 o 
   4   5   6       35.41       34.08      2.65 o 
   5   5   6       39.63       39.34      2.99 o 
   6   5   6       18.83       15.49      1.94 o 
   7   5   6       13.35       14.31      1.94 o 
   8   5   6       22.52       23.88      3.82 o 
 -10   6   6        0.05       -0.67      0.86 o 
  -9   6   6        0.57        1.67      1.19 o 
  -8   6   6        0.96        0.16      0.68 o 
  -7   6   6        2.84        2.99      1.55 o 
  -6   6   6        3.81        3.94      1.67 o 
  -5   6   6        1.59        2.03      1.31 o 
  -4   6   6       29.22       24.72      3.22 o 
  -3   6   6       12.27        7.84      1.17 o 
  -2   6   6       11.32        8.91      1.20 o 
  -1   6   6       22.76       23.05      1.92 o 
   0   6   6       50.70       59.70      3.15 o 
   1   6   6       38.28       38.12      1.86 o 
   2   6   6       15.35       17.47      1.55 o 
   3   6   6        5.73        5.75      1.00 o 
   4   6   6       14.16       15.75      1.60 o 
   5   6   6        4.44        4.09      1.91 o 
   6   6   6        3.37        2.17      0.97 o 
   7   6   6        2.51        2.15      1.67 o 
  -9   7   6        1.71        0.72      0.96 o 
  -8   7   6        4.49        3.58      1.79 o 
  -7   7   6        7.86        7.76      2.15 o 
  -6   7   6        6.20        8.60      2.27 o 
  -5   7   6        5.86        9.55      2.27 o 
  -4   7   6       36.96       38.69      4.42 o 
  -3   7   6       12.31       15.28      2.75 o 
  -2   7   6       68.11       62.93      5.25 o 
  -1   7   6       75.34       76.63      3.01 o 
   0   7   6       16.12       17.59      1.55 o 
   1   7   6       99.12      105.79      3.86 o 
   2   7   6       13.67       16.87      1.40 o 
   3   7   6       24.69       25.16      1.77 o 
   4   7   6       43.91       54.94      3.24 o 
   5   7   6        0.80        0.11      0.72 o 
   6   7   6       12.06       11.28      1.80 o 
  -8   8   6        4.85        4.18      2.15 o 
  -7   8   6       26.90       26.39      3.94 o 
  -6   8   6       13.21       17.43      3.34 o 
  -5   8   6        1.44        3.34      1.55 o 
  -4   8   6       12.47       15.28      2.99 o 
  -3   8   6       25.62       25.55      3.70 o 
  -2   8   6       89.62       78.93      6.45 o 
  -1   8   6       14.33       14.44      1.45 o 
   0   8   6        1.75        1.44      0.66 o 
   1   8   6        7.64        6.59      1.30 o 
   2   8   6       11.48       10.10      1.60 o 
   3   8   6        8.74        9.05      1.14 o 
   4   8   6        0.78       -0.21      0.66 o 
   5   8   6        2.11       -0.48      0.82 o 
  -6   9   6        7.97        5.85      2.27 o 
  -5   9   6        1.35        2.99      1.55 o 
  -4   9   6        5.07        5.61      1.79 o 
  -3   9   6        7.58        4.90      2.03 o 
  -2   9   6        4.25        4.06      1.67 o 
  -1   9   6       19.12       20.69      2.69 o 
   0   9   6        7.92        8.32      1.37 o 
   1   9   6        7.65        3.95      1.37 o 
   2   9   6        5.84        6.59      1.23 o 
   3   9   6       19.32       21.21      2.11 o 
   4   9   6        4.94        5.62      1.19 o 
  -4  10   6       10.83       15.52      3.34 o 
  -3  10   6        3.25        2.51      1.43 o 
  -2  10   6       14.69       15.40      3.10 o 
  -1  10   6        7.16        6.21      2.15 o 
   0  10   6        1.09        0.99      1.07 o 
   1  10   6       12.18       15.39      1.78 o 
   2  10   6        4.04        5.24      1.10 o 
   3  10   6       11.81       13.78      3.76 o 
 -12   1   7        4.68        6.64      1.55 o 
 -11   1   7        3.28        3.38      0.86 o 
 -10   1   7        6.69        7.26      1.01 o 
  -9   1   7       16.34       15.00      1.17 o 
  -8   1   7       49.39       47.89      1.93 o 
  -7   1   7        5.38        4.70      0.73 o 
  -6   1   7       23.31       27.38      1.57 o 
  -5   1   7       60.81       64.18      1.81 o 
  -4   1   7      111.17      112.13      2.02 o 
  -3   1   7       41.48       47.16      1.37 o 
  -2   1   7      442.89      428.91      6.08 o 
  -1   1   7       34.22       27.65      1.73 o 
   0   1   7       96.50       89.86      3.82 o 
   1   1   7      187.21      169.36      5.06 o 
   2   1   7      183.61      176.68      5.40 o 
   3   1   7      278.58      297.69      7.73 o 
   4   1   7       12.55       12.78      1.61 o 
   5   1   7       46.95       51.93      9.31 o 
   6   1   7       37.87       42.51      3.12 o 
   7   1   7       36.07       45.06      3.25 o 
   8   1   7        8.41        6.96      1.56 o 
   9   1   7        5.56        1.80      1.73 o 
 -11   2   7        4.73        4.92      1.03 o 
 -10   2   7        2.30        2.10      0.59 o 
  -9   2   7       12.12       10.41      1.01 o 
  -8   2   7       17.87       23.25      1.51 o 
  -7   2   7       25.15       27.64      1.55 o 
  -6   2   7       21.71       16.65      1.56 o 
  -5   2   7       60.27       66.63      2.89 o 
  -4   2   7        0.67        1.09      0.31 o 
  -3   2   7       55.72       56.70      2.03 o 
  -2   2   7      134.13      134.75      7.34 o 
  -1   2   7       40.12       36.80      2.07 o 
   0   2   7      145.67      133.97      4.30 o 
   1   2   7       66.68       54.56      7.16 o 
   2   2   7      293.84      273.60     17.37 o 
   3   2   7       58.56       58.55      5.13 o 
   4   2   7       10.86        8.96      1.44 o 
   5   2   7       25.36       27.57      2.41 o 
   6   2   7       16.42       17.97      3.58 o 
   7   2   7        3.07        3.10      1.10 o 
   8   2   7        0.97        0.76      0.79 o 
   9   2   7        3.85        0.12      1.19 o 
 -11   3   7        1.42        0.79      0.85 o 
 -10   3   7        3.53        5.56      1.05 o 
  -9   3   7       13.29       11.22      1.40 o 
  -8   3   7       14.51       13.97      1.44 o 
  -7   3   7       19.79       16.09      1.81 o 
  -6   3   7       25.44       23.89      2.03 o 
  -5   3   7       91.12       85.26      5.25 o 
  -4   3   7      255.48      239.30      9.31 o 
  -3   3   7       89.16       85.70      4.00 o 
  -2   3   7       89.55      108.11      4.18 o 
  -1   3   7       62.83       65.74      5.19 o 
   0   3   7       56.82       59.28      2.82 o 
   1   3   7       40.71       38.23      3.88 o 
   2   3   7       15.71       12.78      1.48 o 
   3   3   7       35.08       35.33      3.46 o 
   4   3   7       51.47       48.36      3.08 o 
   5   3   7        5.79        5.01      1.37 o 
   6   3   7       23.87       31.53      2.74 o 
   7   3   7       21.50       25.60      2.66 o 
   8   3   7        5.88        8.28      1.60 o 
 -11   4   7        0.91        1.19      0.78 o 
 -10   4   7        0.31       -0.88      0.88 o 
  -9   4   7        7.51        8.79      1.11 o 
  -8   4   7       32.07       31.50      2.66 o 
  -7   4   7       10.25        9.28      1.43 o 
  -6   4   7        6.17        5.40      1.01 o 
  -5   4   7       63.81       68.71      4.00 o 
  -4   4   7        3.84        2.75      1.19 o 
  -3   4   7      389.16      364.33      9.85 o 
  -2   4   7      104.66       95.12      2.71 o 
  -1   4   7       72.03       69.97      8.90 o 
   0   4   7      121.31      123.92      4.47 o 
   1   4   7       63.42       65.59      3.29 o 
   2   4   7      151.49      144.83      5.23 o 
   3   4   7       85.19       83.00      4.05 o 
   4   4   7        4.51        4.24      1.10 o 
   5   4   7       26.34       27.71      2.53 o 
   6   4   7       18.86       19.31      2.57 o 
   7   4   7        7.82        7.38      1.97 o 
   8   4   7       21.90       21.14      2.49 o 
 -11   5   7        0.11        0.36      0.96 o 
 -10   5   7        4.97        4.72      1.05 o 
  -9   5   7        4.93        4.57      1.31 o 
  -8   5   7        7.28        7.38      1.34 o 
  -7   5   7        1.29        0.38      0.63 o 
  -6   5   7        6.03        5.24      1.37 o 
  -5   5   7       20.07       19.46      3.28 o 
  -4   5   7       27.18       27.13      3.28 o 
  -3   5   7        3.19        2.67      0.78 o 
  -2   5   7        2.62        1.75      0.45 o 
  -1   5   7        0.90        0.45      0.44 o 
   0   5   7        1.47       -0.06      0.59 o 
   1   5   7       10.37       12.04      1.51 o 
   2   5   7        0.15       -0.38      0.90 o 
   3   5   7       15.52       14.03      1.77 o 
   4   5   7       12.61        7.59      1.85 o 
   5   5   7        0.89        0.68      0.71 o 
   6   5   7        3.05        0.58      1.67 o 
   7   5   7        0.66        0.82      2.21 o 
 -10   6   7        0.55        2.15      1.55 o 
  -9   6   7        6.60       13.37      2.99 o 
  -8   6   7        9.34        8.96      2.27 o 
  -7   6   7       11.26       13.25      2.75 o 
  -6   6   7        2.73        3.94      1.67 o 
  -5   6   7       11.53       10.63      2.39 o 
  -4   6   7       34.42       29.97      3.70 o 
  -3   6   7       65.73       71.17      5.61 o 
  -2   6   7       19.70       18.18      1.80 o 
  -1   6   7       26.33       24.42      1.47 o 
   0   6   7       49.98       54.35      2.56 o 
   1   6   7       60.14       73.78      4.36 o 
   2   6   7       58.45       62.97      4.66 o 
   3   6   7       59.19       63.47      3.84 o 
   4   6   7       23.56       21.88      2.36 o 
   5   6   7       27.45       30.02      2.87 o 
   6   6   7       26.08       22.65      2.57 o 
   7   6   7       10.81       11.21      1.90 o 
  -9   7   7        1.24        1.91      1.55 o 
  -8   7   7       18.65       20.30      3.58 o 
  -7   7   7        7.56        8.12      2.39 o 
  -6   7   7       10.70       13.14      2.75 o 
  -5   7   7        3.08        3.10      1.43 o 
  -4   7   7       13.57       18.15      2.99 o 
  -3   7   7       31.14       32.24      3.94 o 
  -2   7   7        4.11        3.68      1.12 o 
  -1   7   7        2.08        1.77      0.66 o 
   0   7   7        0.98        0.18      0.56 o 
   1   7   7       25.44       24.86      1.91 o 
   2   7   7       16.92       15.63      1.58 o 
   3   7   7       32.99       33.35      2.41 o 
   4   7   7       19.46       20.70      4.30 o 
   5   7   7       11.97       14.03      3.52 o 
   6   7   7        4.75        5.29      1.43 o 
  -7   8   7        0.62        3.70      2.03 o 
  -6   8   7        7.02        8.36      2.39 o 
  -5   8   7        0.21       -0.24      1.43 o 
  -4   8   7        5.96        5.37      1.79 o 
  -3   8   7        8.00        7.40      2.03 o 
  -2   8   7       34.81       33.56      4.18 o 
  -1   8   7        9.66        9.78      2.21 o 
   0   8   7        4.78        2.46      0.75 o 
   1   8   7        2.73        2.74      1.03 o 
   2   8   7       13.80       13.23      1.58 o 
   3   8   7        5.05        4.47      1.07 o 
   4   8   7        4.73        3.57      1.26 o 
   5   8   7        0.41        0.59      0.84 o 
   6   8   7        0.02       -0.24      1.19 o 
  -6   9   7        8.40        7.28      2.39 o 
  -5   9   7        4.25        1.19      1.07 o 
  -4   9   7       12.94       14.57      3.10 o 
  -3   9   7       25.54       27.11      4.06 o 
  -2   9   7        2.80        3.70      1.79 o 
  -1   9   7        6.28        4.91      1.31 o 
   0   9   7        6.59        4.61      1.38 o 
   1   9   7        3.79        2.18      1.29 o 
   2   9   7       14.58       13.08      1.64 o 
   3   9   7        3.13        2.47      1.17 o 
   4   9   7        4.81        3.94      1.79 o 
  -3  10   7        1.85        0.24      1.19 o 
  -2  10   7        5.23        5.49      2.15 o 
  -1  10   7        1.28        0.60      1.07 o 
   0  10   7        0.46        0.70      0.83 o 
   1  10   7        1.56       -0.21      0.80 o 
   2  10   7        1.80        4.15      2.33 o 
 -11   0   8       13.84       17.36      3.05 o 
 -10   0   8        7.19        9.95      1.63 o 
  -9   0   8       23.62       23.30      3.22 o 
  -8   0   8       10.42       13.49      2.27 o 
  -7   0   8        8.49        9.67      1.79 o 
  -6   0   8       45.22       52.67      2.57 o 
  -5   0   8       11.89       15.32      1.27 o 
  -4   0   8      333.99      330.66      5.51 o 
  -3   0   8      182.22      202.95      4.64 o 
  -2   0   8       31.87       31.90      1.50 o 
  -1   0   8      250.75      235.60      8.48 o 
   0   0   8       93.75      106.28      5.61 o 
   1   0   8      189.29      187.48      8.12 o 
   2   0   8      337.97      317.16     11.34 o 
   3   0   8      223.43      231.06      9.79 o 
   4   0   8      177.69      175.54      8.72 o 
   5   0   8       29.79       37.26      4.06 o 
   6   0   8        5.67        2.39      1.55 o 
   7   0   8       35.68       29.97      3.94 o 
   8   0   8        3.17        4.78      1.79 o 
 -12   1   8        2.91        0.84      1.55 o 
 -11   1   8        3.05        2.63      0.78 o 
 -10   1   8        1.33        2.14      0.68 o 
  -9   1   8        0.09       -0.47      0.47 o 
  -8   1   8        0.52        0.22      0.39 o 
  -7   1   8       24.93       25.08      2.17 o 
  -6   1   8       29.22       29.94      1.64 o 
  -5   1   8        3.00        3.02      0.43 o 
  -4   1   8       62.19       65.91      1.59 o 
  -3   1   8       41.66       42.33      1.38 o 
  -2   1   8       53.22       54.93      2.53 o 
  -1   1   8        2.40        1.97      0.66 o 
   0   1   8        2.61        2.53      0.71 o 
   1   1   8       36.96       35.22      2.32 o 
   2   1   8       69.67       67.30      3.38 o 
   3   1   8       18.62       16.64      1.86 o 
   4   1   8       33.01       33.37      2.62 o 
   5   1   8        1.25        0.72      1.02 o 
   6   1   8        1.27        1.54      1.13 o 
   7   1   8        5.34        4.69      1.22 o 
   8   1   8       11.83       12.68      2.21 o 
 -11   2   8        0.20        1.24      1.09 o 
 -10   2   8        0.02        0.77      0.58 o 
  -9   2   8       12.81       15.65      1.21 o 
  -8   2   8        0.29        0.74      0.50 o 
  -7   2   8       18.42       16.23      1.19 o 
  -6   2   8       23.32       25.41      1.89 o 
  -5   2   8       18.45       18.66      1.51 o 
  -4   2   8      108.97      101.50      3.70 o 
  -3   2   8       24.70       22.72      1.35 o 
  -2   2   8       11.04        9.26      2.21 o 
  -1   2   8       96.29       89.72      3.82 o 
   0   2   8       70.61       76.38      3.41 o 
   1   2   8      124.26      121.28      4.56 o 
   2   2   8       94.90      102.09      4.35 o 
   3   2   8       32.12       31.65      2.53 o 
   4   2   8       62.36       67.29      5.25 o 
   5   2   8       21.52       20.33      2.19 o 
   6   2   8       28.22       24.80      2.53 o 
   7   2   8       13.34       13.91      2.02 o 
   8   2   8        0.90       -0.95      0.95 o 
 -11   3   8        0.73        1.41      0.75 o 
 -10   3   8        5.56        6.30      1.07 o 
  -9   3   8       12.26       14.78      1.38 o 
  -8   3   8        0.10        0.22      0.52 o 
  -7   3   8        5.22        8.41      1.39 o 
  -6   3   8        3.78        2.39      1.07 o 
  -5   3   8      136.84      141.86      7.16 o 
  -4   3   8      106.50       95.50      3.91 o 
  -3   3   8       15.95       15.43      1.67 o 
  -2   3   8       47.80       40.97      2.31 o 
  -1   3   8       56.12       54.37      2.78 o 
   0   3   8      128.70      134.00      4.72 o 
   1   3   8      177.43      174.21     13.25 o 
   2   3   8       10.44       11.04      1.48 o 
   3   3   8        3.17        1.42      0.63 o 
   4   3   8       10.73       10.84      1.52 o 
   5   3   8       45.68       43.65      3.21 o 
   6   3   8        4.08        5.22      1.79 o 
   7   3   8        8.59        9.95      1.86 o 
   8   3   8        5.94        5.16      1.39 o 
 -11   4   8        1.48        0.66      0.84 o 
 -10   4   8        4.26        5.03      0.98 o 
  -9   4   8       18.21       14.53      1.40 o 
  -8   4   8        1.65        1.07      0.96 o 
  -7   4   8        5.03        6.40      1.22 o 
  -6   4   8        3.37        3.66      0.92 o 
  -5   4   8       10.38       11.22      2.03 o 
  -4   4   8      266.93      270.59     10.87 o 
  -3   4   8       47.99       44.33      2.07 o 
  -2   4   8        9.52        7.93      1.12 o 
  -1   4   8       15.80       16.43      1.63 o 
   0   4   8        6.22        6.11      1.09 o 
   1   4   8       10.26       13.12      2.33 o 
   2   4   8       31.16       24.76      2.23 o 
   3   4   8       10.95        8.87      1.43 o 
   4   4   8        9.44        9.63      1.91 o 
   5   4   8       14.61       15.16      2.07 o 
   6   4   8        2.88        2.63      1.00 o 
   7   4   8        7.95       10.35      1.85 o 
   8   4   8        0.85        1.07      1.19 o 
 -10   5   8        4.18        4.22      0.94 o 
  -9   5   8       15.37       16.69      1.82 o 
  -8   5   8        6.24        5.05      1.31 o 
  -7   5   8       21.38       19.24      2.63 o 
  -6   5   8       17.44       15.06      1.77 o 
  -5   5   8       74.22       77.29      3.77 o 
  -4   5   8        9.03       10.39      2.15 o 
  -3   5   8       29.45       29.50      4.12 o 
  -2   5   8       19.88       22.66      1.85 o 
  -1   5   8       32.26       34.19      2.35 o 
   0   5   8       26.69       26.71      2.21 o 
   1   5   8        5.37        3.28      1.01 o 
   2   5   8       74.13       77.66      4.09 o 
   3   5   8       11.47       10.32      1.61 o 
   4   5   8       16.56       14.83      1.92 o 
   5   5   8        9.96        9.15      1.72 o 
   6   5   8       27.76       27.16      2.83 o 
   7   5   8       17.24       21.32      3.82 o 
  -9   6   8        1.38        0.30      0.71 o 
  -8   6   8        1.10        3.58      1.79 o 
  -7   6   8        0.23       -0.24      1.07 o 
  -6   6   8        0.80        3.10      1.55 o 
  -5   6   8        4.95        5.49      2.03 o 
  -4   6   8        7.60        6.21      1.91 o 
  -3   6   8       31.86       23.64      3.46 o 
  -2   6   8        7.38       10.68      1.41 o 
  -1   6   8        2.66        2.64      0.92 o 
   0   6   8        3.19        2.75      0.76 o 
   1   6   8       30.18       29.64      2.53 o 
   2   6   8       20.67       15.52      2.03 o 
   3   6   8        3.74        2.98      1.07 o 
   4   6   8        4.51        3.26      1.14 o 
   5   6   8        3.61        5.34      1.55 o 
   6   6   8        2.88        1.69      1.49 o 
   7   6   8        5.24        1.91      1.43 o 
  -8   7   8        0.07        1.31      1.07 o 
  -7   7   8        4.82        5.25      2.27 o 
  -6   7   8        1.21        0.12      0.96 o 
  -5   7   8       22.14       25.20      3.70 o 
  -4   7   8       21.33       24.96      3.58 o 
  -3   7   8       14.08       12.90      2.75 o 
  -2   7   8        5.56        5.02      1.91 o 
  -1   7   8       31.60       31.66      4.36 o 
   0   7   8        3.43        2.88      0.81 o 
   1   7   8       35.45       34.50      2.33 o 
   2   7   8       24.17       26.17      2.16 o 
   3   7   8        1.92        2.11      1.09 o 
   4   7   8       25.77       26.26      5.31 o 
   5   7   8        3.57        5.73      1.48 o 
   6   7   8       20.10       18.99      3.58 o 
  -7   8   8        5.25        5.73      2.51 o 
  -6   8   8        7.10        9.43      2.39 o 
  -5   8   8        4.06        1.79      1.55 o 
  -4   8   8       18.17       22.09      3.58 o 
  -3   8   8        8.52       10.15      2.51 o 
  -2   8   8        4.71        4.78      1.91 o 
  -1   8   8        0.56       -0.68      0.80 o 
   0   8   8       11.15        9.09      2.45 o 
   1   8   8        1.64        1.45      0.88 o 
   2   8   8        9.52       10.75      1.44 o 
   3   8   8        4.67        3.69      1.24 o 
   4   8   8        2.27        1.90      0.88 o 
  -5   9   8        4.74       -0.12      1.31 o 
  -4   9   8        4.70        2.87      1.43 o 
  -3   9   8        7.85       10.51      2.51 o 
  -2   9   8        0.77        3.34      1.79 o 
  -1   9   8        8.56        8.48      2.63 o 
   0   9   8        4.04        2.84      1.22 o 
   1   9   8       14.61       16.50      5.61 o 
   2   9   8        5.79        8.22      1.73 o 
   3   9   8        4.34        2.75      1.55 o 
 -11   1   9       14.67       18.08      1.70 o 
 -10   1   9        1.52        1.62      0.66 o 
  -9   1   9        1.14        1.23      0.78 o 
  -8   1   9        8.58        6.67      1.43 o 
  -7   1   9        0.82        1.05      0.39 o 
  -6   1   9       44.56       39.44      1.92 o 
  -5   1   9       30.97       28.37      1.51 o 
  -4   1   9       60.07       60.69      2.21 o 
  -3   1   9       58.78       54.87      3.05 o 
  -2   1   9      142.73      152.95      4.77 o 
  -1   1   9       43.28       43.10      4.54 o 
   0   1   9      231.51      215.37     23.94 o 
   1   1   9       15.82       15.25      1.60 o 
   2   1   9       28.28       24.66      2.15 o 
   3   1   9       48.22       39.42      2.90 o 
   4   1   9       27.61       28.66      2.99 o 
   5   1   9       31.98       34.55      2.95 o 
   6   1   9       15.85       15.66      2.09 o 
   7   1   9        5.39        4.81      1.43 o 
   8   1   9        8.42       12.06      2.75 o 
 -11   2   9        1.34        2.63      0.89 o 
 -10   2   9        1.87        4.75      1.01 o 
  -9   2   9        3.73        6.71      1.18 o 
  -8   2   9        1.01        0.51      0.47 o 
  -7   2   9        1.32        0.66      0.59 o 
  -6   2   9       31.00       32.00      3.22 o 
  -5   2   9      113.65      104.49      3.96 o 
  -4   2   9       14.71       18.12      1.63 o 
  -3   2   9       17.89       21.98      1.92 o 
  -2   2   9       14.84       14.08      1.39 o 
  -1   2   9       35.26       38.44      2.45 o 
   0   2   9      163.19      155.17      7.11 o 
   1   2   9       43.59       38.63      2.66 o 
   2   2   9       13.89       13.19      1.69 o 
   3   2   9       22.59       22.26      2.19 o 
   4   2   9       22.57       23.70      2.36 o 
   5   2   9        3.80        0.71      1.13 o 
   6   2   9       17.14       16.64      2.23 o 
   7   2   9        2.87        4.06      2.09 o 
 -11   3   9        3.13        3.10      1.91 o 
 -10   3   9       12.87       11.34      1.32 o 
  -9   3   9        1.20        2.38      0.79 o 
  -8   3   9       14.06       14.86      1.55 o 
  -7   3   9        5.26        5.56      1.25 o 
  -6   3   9       12.09       15.40      2.39 o 
  -5   3   9       39.34       38.69      3.70 o 
  -4   3   9       19.22       21.27      1.89 o 
  -3   3   9       58.46       59.21      2.44 o 
  -2   3   9       27.98       27.06      2.02 o 
  -1   3   9        2.36        3.10      1.49 o 
   0   3   9       58.40       70.47      3.59 o 
   1   3   9       12.01       15.51      1.80 o 
   2   3   9       13.13       12.41      1.73 o 
   3   3   9        8.96        9.26      2.27 o 
   4   3   9       15.17       16.06      2.07 o 
   5   3   9       20.70       21.02      2.41 o 
   6   3   9       15.14       16.14      2.23 o 
   7   3   9        0.31        0.54      1.37 o 
 -11   4   9        3.94        2.75      1.67 o 
 -10   4   9        4.09        3.31      0.90 o 
  -9   4   9        1.34        1.57      0.70 o 
  -8   4   9       14.83       15.65      1.92 o 
  -7   4   9        5.23        6.40      1.22 o 
  -6   4   9       14.52       16.30      1.81 o 
  -5   4   9       14.01       15.76      2.51 o 
  -4   4   9       23.42       24.99      2.20 o 
  -3   4   9       26.24       23.67      2.11 o 
  -2   4   9       27.44       28.72      2.11 o 
  -1   4   9       20.35       20.39      1.89 o 
   0   4   9       18.93       20.99      4.06 o 
   1   4   9       49.51       48.77      3.17 o 
   2   4   9        8.61        9.37      1.51 o 
   3   4   9       64.12       71.30      6.99 o 
   4   4   9       20.05       25.45      2.61 o 
   5   4   9       50.24       54.07      3.84 o 
   6   4   9       10.89       13.22      2.15 o 
   7   4   9        4.40        5.49      2.03 o 
 -10   5   9        0.25        0.53      0.66 o 
  -9   5   9        3.59        2.91      1.85 o 
  -8   5   9        5.94        5.30      1.18 o 
  -7   5   9        0.78        0.63      0.77 o 
  -6   5   9        3.18        1.43      0.72 o 
  -5   5   9        4.54        8.24      1.91 o 
  -4   5   9        4.93        5.13      1.67 o 
  -3   5   9       31.40       30.26      2.61 o 
  -2   5   9        1.04       -0.54      0.54 o 
  -1   5   9        1.30        1.07      0.59 o 
   0   5   9        2.22        2.49      1.25 o 
   1   5   9        2.66        1.06      0.90 o 
   2   5   9        6.32        5.52      1.22 o 
   3   5   9        3.68        1.27      0.88 o 
   4   5   9        2.05        0.90      0.76 o 
   5   5   9        0.89        0.65      0.80 o 
   6   5   9        0.90        0.55      2.39 o 
  -9   6   9        1.50        2.03      1.55 o 
  -8   6   9        3.20        6.45      2.15 o 
  -7   6   9        4.16        6.33      2.15 o 
  -6   6   9       15.11       17.55      3.22 o 
  -5   6   9       10.89       12.18      2.63 o 
  -4   6   9        3.86        2.99      1.67 o 
  -3   6   9        3.48        3.22      1.55 o 
  -2   6   9       26.01       22.85      2.49 o 
  -1   6   9        8.63        9.66      1.46 o 
   0   6   9       40.69       40.78      2.99 o 
   1   6   9       82.98       91.10      4.63 o 
   2   6   9        3.42        1.80      0.83 o 
   3   6   9       64.86       69.57      4.30 o 
   4   6   9        1.95        1.25      0.90 o 
   5   6   9       30.14       27.50      2.96 o 
  -8   7   9        0.53        2.63      1.79 o 
  -7   7   9        2.43        3.34      1.91 o 
  -6   7   9        4.25        6.69      2.27 o 
  -5   7   9       19.66       20.18      3.46 o 
  -4   7   9        5.63        7.28      2.03 o 
  -3   7   9        6.78        2.75      1.67 o 
  -2   7   9        4.15        5.61      1.91 o 
  -1   7   9       13.24       14.08      2.06 o 
   0   7   9        8.20        7.52      1.48 o 
   1   7   9        6.89        6.61      1.17 o 
   2   7   9       13.92       11.51      1.46 o 
   3   7   9        1.06        0.16      0.97 o 
   4   7   9       12.85       11.76      2.03 o 
  -6   8   9        1.52        2.87      1.55 o 
  -5   8   9        5.62        8.72      2.51 o 
  -4   8   9        2.58        5.37      2.15 o 
  -3   8   9        3.07        3.34      1.91 o 
  -2   8   9        4.00        3.82      1.91 o 
  -1   8   9        9.11        8.84      2.39 o 
   0   8   9        0.66       -0.17      0.86 o 
   1   8   9        0.01        0.36      0.84 o 
   2   8   9        4.39        4.85      1.12 o 
   3   8   9        1.65        1.45      0.79 o 
  -3   9   9        1.91        4.18      2.15 o 
  -2   9   9        1.55        2.03      1.43 o 
  -1   9   9        5.96        5.49      2.39 o 
   1   9   9        0.48       -0.60      1.19 o 
 -11   0  10        5.17        2.27      1.31 o 
 -10   0  10       13.57       18.85      2.28 o 
  -9   0  10        5.94        9.19      2.51 o 
  -4   0  10       27.59       28.36      3.76 o 
  -3   0  10       11.07        8.36      1.55 o 
  -2   0  10       38.64       32.72      3.10 o 
  -1   0  10       90.50       90.63      5.61 o 
   0   0  10       25.42       26.51      2.99 o 
   1   0  10       36.01       36.90      3.70 o 
   2   0  10      106.00      103.53      6.69 o 
   3   0  10        7.39        8.96      2.15 o 
   4   0  10      133.50      135.65      8.36 o 
   5   0  10       21.80       27.35      4.06 o 
   6   0  10       19.81       21.02      3.70 o 
 -11   1  10        1.61        1.91      1.31 o 
 -10   1  10        1.47        1.10      0.72 o 
  -9   1  10        0.13        1.47      1.02 o 
  -8   1  10        0.58        2.51      1.31 o 
  -7   1  10        7.60        5.61      1.43 o 
  -6   1  10       29.88       35.11      3.22 o 
  -5   1  10       18.02       17.67      2.27 o 
  -4   1  10        4.31        3.91      1.02 o 
  -3   1  10        2.20        1.37      0.59 o 
  -2   1  10       40.49       35.29      4.60 o 
  -1   1  10       18.79       21.24      1.94 o 
   0   1  10        6.56        8.05      1.43 o 
   1   1  10       18.81       16.41      1.81 o 
   2   1  10        2.50        1.89      0.83 o 
   3   1  10       52.91       50.39      3.46 o 
   4   1  10        5.48        3.58      1.10 o 
   5   1  10       26.34       26.14      3.05 o 
   6   1  10        2.99        3.27      1.22 o 
 -11   2  10        7.73       11.94      2.87 o 
 -10   2  10        0.90        0.36      0.84 o 
  -9   2  10        5.09        4.75      1.19 o 
  -8   2  10        1.61        0.35      0.84 o 
  -7   2  10       19.42       20.98      1.98 o 
  -6   2  10       28.40       28.46      2.19 o 
  -5   2  10       15.68       16.13      2.21 o 
  -4   2  10       48.62       58.78      3.52 o 
  -3   2  10       32.52       30.40      1.79 o 
  -2   2  10       72.46       68.48      6.39 o 
  -1   2  10       24.11       26.81      2.18 o 
   0   2  10       38.40       40.31      3.10 o 
   1   2  10        0.72        0.01      0.66 o 
   2   2  10       32.64       37.36      3.40 o 
   3   2  10       18.11       15.79      2.04 o 
   4   2  10       14.59       16.10      2.11 o 
   5   2  10        3.51        2.74      1.22 o 
   6   2  10        4.88        5.74      1.56 o 
 -10   3  10        0.31        1.25      0.97 o 
  -9   3  10        3.48        2.79      1.76 o 
  -8   3  10        0.25        0.31      0.69 o 
  -7   3  10       13.69       15.88      2.63 o 
  -6   3  10       21.99       23.76      3.10 o 
  -5   3  10        1.65        2.46      0.90 o 
  -4   3  10       91.68       91.68      7.58 o 
  -3   3  10        4.83        3.32      0.97 o 
  -2   3  10       76.84       87.21      3.91 o 
  -1   3  10       73.94       74.84      3.75 o 
   0   3  10        0.32        0.53      0.68 o 
   1   3  10       53.51       49.14      3.29 o 
   2   3  10        1.41        0.45      0.90 o 
   3   3  10       18.12       21.36      2.36 o 
   4   3  10        0.39       -0.01      0.80 o 
   5   3  10       11.49       10.69      1.90 o 
   6   3  10        1.06        2.12      1.13 o 
 -10   4  10        1.78        1.00      0.77 o 
  -9   4  10        2.07        2.49      0.70 o 
  -8   4  10        2.63        1.87      0.77 o 
  -7   4  10       10.48       10.87      3.22 o 
  -6   4  10        9.04       14.69      2.63 o 
  -5   4  10        2.01        0.96      0.84 o 
  -4   4  10       22.74       17.23      1.90 o 
  -3   4  10       37.34       38.31      4.66 o 
  -2   4  10       13.23       12.93      1.91 o 
  -1   4  10       15.48       15.77      1.85 o 
   0   4  10       15.78       16.25      1.90 o 
   1   4  10       16.84       18.32      2.03 o 
   2   4  10        7.95        8.12      1.61 o 
   3   4  10       12.89        9.38      1.69 o 
   4   4  10       10.78       13.02      1.98 o 
   5   4  10        3.18        3.82      1.15 o 
   6   4  10        0.03        0.36      1.07 o 
  -9   5  10        0.33        0.51      0.71 o 
  -8   5  10        4.04        1.79      1.43 o 
  -7   5  10        4.55        6.09      2.03 o 
  -6   5  10       14.69       17.67      2.99 o 
  -5   5  10        0.36       -0.72      1.07 o 
  -4   5  10        1.22        3.94      1.67 o 
  -3   5  10       54.84       57.41      4.18 o 
  -2   5  10        6.62        4.12      1.22 o 
  -1   5  10       69.99       72.06      3.89 o 
   0   5  10       35.05       41.40      3.08 o 
   1   5  10       11.48       12.12      1.77 o 
   2   5  10       27.03       27.95      3.58 o 
   3   5  10       23.32       20.69      2.45 o 
   4   5  10       20.29       22.27      2.66 o 
   5   5  10        4.84        6.38      1.49 o 
  -8   6  10        0.48        2.15      1.43 o 
  -7   6  10        1.25        2.63      1.43 o 
  -6   6  10        0.24       -0.48      1.07 o 
  -5   6  10        2.15        2.03      1.31 o 
  -4   6  10        4.64        7.64      2.15 o 
  -3   6  10        0.34       -1.07      1.07 o 
  -2   6  10       13.86       14.46      3.10 o 
  -1   6  10        3.74        4.58      1.61 o 
   0   6  10        1.64        1.26      1.05 o 
   1   6  10        8.95        8.78      1.60 o 
   2   6  10        8.54       10.12      1.77 o 
   3   6  10        4.71        3.61      1.37 o 
   4   6  10        3.12        5.81      1.63 o 
  -7   7  10        3.39        4.90      2.15 o 
  -6   7  10        2.33        2.27      1.31 o 
  -5   7  10        1.83        1.67      1.31 o 
  -4   7  10        1.40        2.51      1.55 o 
  -3   7  10        6.99        6.09      2.15 o 
  -2   7  10        0.27        0.48      1.07 o 
  -1   7  10       14.52        9.71      5.91 o 
   0   7  10       11.07       11.46      1.86 o 
   1   7  10        9.36       11.41      1.85 o 
   2   7  10       18.72       18.93      1.93 o 
   3   7  10        0.91        1.32      1.00 o 
  -4   8  10        5.38        6.69      2.27 o 
  -3   8  10        0.71       -0.48      1.19 o 
  -2   8  10        3.43        1.91      1.55 o 
  -1   8  10        5.56        4.54      1.91 o 
   0   8  10        3.24        2.28      1.03 o 
   1   8  10        0.04       -0.30      0.92 o 
   2   8  10        5.43        5.49      2.03 o 
 -10   1  11        4.34        1.68      2.21 o 
  -9   1  11        7.07        8.72      2.39 o 
  -4   1  11       16.78       14.51      2.03 o 
  -3   1  11       22.49       22.21      1.97 o 
  -2   1  11       31.18       34.47      2.45 o 
  -1   1  11       23.19       25.59      2.14 o 
   0   1  11       17.61       18.78      2.02 o 
   1   1  11       21.09       24.18      2.32 o 
   2   1  11       29.45       31.80      2.83 o 
   3   1  11       14.30       17.19      2.63 o 
   4   1  11       32.03       35.45      3.58 o 
   5   1  11        2.46        0.58      1.03 o 
 -10   2  11        4.99        6.45      2.15 o 
  -9   2  11        0.74        1.67      1.19 o 
  -6   2  11        3.51        3.94      1.43 o 
  -5   2  11       20.71       19.46      2.75 o 
  -4   2  11       14.44       16.17      1.72 o 
  -3   2  11       21.08       16.99      4.00 o 
  -2   2  11       36.66       40.16      2.72 o 
  -1   2  11       14.49       14.44      1.73 o 
   0   2  11        4.00        2.60      0.83 o 
   1   2  11        2.41        2.21      0.93 o 
   2   2  11        0.36        0.72      1.19 o 
   3   2  11        5.30        7.16      1.67 o 
   4   2  11        4.97        9.68      1.86 o 
   5   2  11        6.02        6.03      1.52 o 
 -10   3  11        0.41       -0.48      1.19 o 
  -9   3  11        5.19        5.02      1.91 o 
  -8   3  11        1.05        2.03      1.43 o 
  -7   3  11        7.43        8.60      2.03 o 
  -6   3  11        0.41        0.12      0.72 o 
  -5   3  11        8.81        6.99      1.97 o 
  -4   3  11        6.72        8.24      2.03 o 
  -3   3  11       25.56       27.20      2.44 o 
  -2   3  11       11.32       10.79      1.46 o 
  -1   3  11       36.58       39.71      3.28 o 
   0   3  11       20.74       19.11      2.11 o 
   1   3  11       15.02       16.07      2.02 o 
   2   3  11       20.25       20.64      2.36 o 
   3   3  11       21.33       23.05      2.57 o 
   4   3  11        0.13        0.74      1.09 o 
   5   3  11        1.45        2.15      1.19 o 
 -10   4  11        1.02       -0.72      1.43 o 
  -9   4  11        0.06       -0.55      0.77 o 
  -8   4  11        0.93        0.15      0.59 o 
  -7   4  11       11.03       11.22      1.85 o 
  -6   4  11        1.61        2.27      1.19 o 
  -5   4  11        4.02        1.67      1.07 o 
  -4   4  11       11.51        8.33      1.43 o 
  -3   4  11       12.67       12.62      1.77 o 
  -2   4  11       50.95       51.78      3.40 o 
  -1   4  11        0.06        0.74      1.25 o 
   0   4  11        5.49        6.14      1.26 o 
   1   4  11       22.31       27.28      2.66 o 
   2   4  11        9.12        9.34      1.68 o 
   3   4  11       25.67       29.76      3.00 o 
   4   4  11       10.89       10.80      1.95 o 
  -9   5  11        2.56        0.89      0.88 o 
  -8   5  11        1.01        2.63      1.67 o 
  -7   5  11        2.92        5.49      1.91 o 
  -6   5  11        0.63       -0.48      1.19 o 
  -5   5  11        0.77        3.22      1.55 o 
  -4   5  11        8.92       10.15      2.39 o 
  -3   5  11        7.74        7.91      1.56 o 
  -2   5  11        8.75        9.62      1.64 o 
  -1   5  11        1.04        1.81      0.92 o 
   0   5  11        0.12        0.89      1.55 o 
   1   5  11        0.49        0.11      1.19 o 
   2   5  11        3.63        3.11      1.14 o 
   3   5  11        0.53       -0.88      0.88 o 
   4   5  11        2.87        1.70      0.88 o 
  -7   6  11        1.26       -0.96      0.96 o 
  -6   6  11        4.36        6.21      2.15 o 
  -5   6  11        5.39        7.64      2.27 o 
  -4   6  11        8.84       11.34      2.75 o 
  -3   6  11        4.22        5.95      1.44 o 
  -2   6  11       21.13       22.44      3.88 o 
  -1   6  11       11.72        9.08      2.63 o 
   0   6  11        2.87        3.68      1.97 o 
   1   6  11        7.37        4.89      1.29 o 
   2   6  11        3.32        1.55      1.00 o 
   3   6  11        8.05       12.42      2.99 o 
  -5   7  11        1.36       -0.24      1.07 o 
  -4   7  11        1.04        2.39      1.67 o 
  -3   7  11        2.06        0.36      1.31 o 
  -2   7  11        7.44        5.25      2.03 o 
  -1   7  11        4.62        3.58      1.79 o 
   0   7  11        1.08        1.34      2.75 o 
   1   7  11        1.32        2.33      1.18 o 
   2   7  11        3.36        5.97      2.27 o 
  -3   0  12       17.05       19.34      2.63 o 
  -2   0  12        9.49       13.73      2.39 o 
  -1   0  12       35.75       42.63      4.30 o 
   0   0  12       59.32       66.39      5.61 o 
   1   0  12       18.94       19.11      3.22 o 
   2   0  12       26.12       34.27      4.30 o 
   3   0  12       46.23       43.94      5.02 o 
   4   0  12       13.96       13.14      2.87 o 
  -3   1  12        0.84        1.55      0.96 o 
  -2   1  12        4.56        6.47      1.22 o 
  -1   1  12        8.31        6.53      1.31 o 
   0   1  12        7.67        8.62      1.46 o 
   1   1  12        4.69        2.78      0.96 o 
   2   1  12        7.51        8.16      1.63 o 
   3   1  12        2.50        2.36      2.33 o 
   4   1  12       11.33       10.94      2.63 o 
  -9   2  12        1.83        5.37      2.03 o 
  -5   2  12        8.06        9.43      2.03 o 
  -4   2  12        1.81        3.93      1.05 o 
  -3   2  12       43.87       49.01      9.25 o 
  -2   2  12        0.13        0.62      0.60 o 
  -1   2  12        4.24        4.78      2.39 o 
   0   2  12       19.62       21.54      2.24 o 
   1   2  12        3.27        2.82      1.00 o 
   2   2  12        9.60        8.29      1.58 o 
   3   2  12        0.97       -0.90      0.97 o 
   4   2  12        6.22        3.83      1.26 o 
  -9   3  12        4.59       10.27      2.75 o 
  -8   3  12        6.11        5.02      1.91 o 
  -6   3  12        2.89        8.48      2.03 o 
  -5   3  12        0.95        1.07      1.07 o 
  -4   3  12       16.11       16.50      1.98 o 
  -3   3  12       31.26       26.79      4.84 o 
  -2   3  12        5.03        4.01      1.09 o 
  -1   3  12        8.75       10.17      1.64 o 
   0   3  12        6.05        8.03      1.56 o 
   1   3  12       11.64       12.86      2.15 o 
   2   3  12       15.22       15.77      2.63 o 
   3   3  12        5.03        4.42      1.29 o 
   4   3  12        3.73        2.51      1.67 o 
  -9   4  12        2.20        0.00      0.96 o 
  -8   4  12        0.06       -0.60      1.31 o 
  -7   4  12        4.53        3.70      1.10 o 
  -6   4  12        0.11       -1.07      1.19 o 
  -5   4  12        0.67       -1.79      1.79 o 
  -4   4  12        7.80        7.79      1.51 o 
  -3   4  12       27.37       23.32      5.55 o 
  -2   4  12        3.92        4.54      1.91 o 
  -1   4  12        8.46        6.41      1.32 o 
   0   4  12        2.08        2.73      1.12 o 
   1   4  12        2.54        4.35      1.34 o 
   2   4  12       17.77       20.16      3.05 o 
   3   4  12        2.50        1.27      1.07 o 
  -8   5  12        0.27       -0.72      1.67 o 
  -7   5  12        0.44       -0.84      1.19 o 
  -6   5  12        8.43        8.12      2.27 o 
  -5   5  12        0.23       -1.55      1.55 o 
  -4   5  12        7.15        7.47      1.56 o 
  -3   5  12       10.56        9.80      1.73 o 
  -2   5  12       26.26       20.47      2.49 o 
  -1   5  12        4.29        2.39      1.55 o 
   0   5  12       15.33       19.17      2.35 o 
   1   5  12       16.17       18.89      2.40 o 
   2   5  12       10.86        8.18      1.73 o 
  -6   6  12        0.06        1.43      1.67 o 
  -5   6  12        1.45        3.10      1.91 o 
  -4   6  12        2.39        0.24      1.31 o 
  -3   6  12        6.27        2.71      1.32 o 
  -2   6  12        0.48       -0.65      1.05 o 
  -1   6  12        4.65        1.67      1.07 o 
   0   6  12        0.43        1.13      0.93 o 
   1   6  12        0.09        0.84      1.07 o 
  -3   1  13        3.91        2.99      1.19 o 
  -2   1  13        4.38        6.92      1.31 o 
  -1   1  13        7.72        7.12      1.48 o 
   0   1  13        1.01       -0.70      0.80 o 
   1   1  13       23.15       26.77      2.70 o 
   2   1  13        3.96        3.48      1.10 o 
   3   1  13        2.55        2.72      1.14 o 
  -3   2  13        9.80        7.96      2.09 o 
  -2   2  13       12.32       10.25      1.55 o 
  -1   2  13        0.35       -0.19      0.77 o 
   0   2  13        6.17        5.88      1.30 o 
   1   2  13       10.76        9.66      3.76 o 
   2   2  13        2.60        3.11      1.49 o 
   3   2  13        2.87        4.54      2.15 o 
  -5   3  13        3.98        2.99      1.43 o 
  -4   3  13       22.90       18.79      4.42 o 
  -3   3  13        1.13        0.40      0.90 o 
  -2   3  13       12.56       15.40      2.87 o 
  -1   3  13        0.51       -0.34      0.90 o 
   0   3  13        6.19        5.47      1.39 o 
   1   3  13        9.49        8.77      3.64 o 
   2   3  13        2.52        2.51      1.13 o 
  -6   4  13        1.04        0.72      1.31 o 
  -5   4  13        9.47        6.81      1.91 o 
  -4   4  13        7.92        4.84      1.27 o 
  -3   4  13        1.72        1.26      1.91 o 
  -2   4  13       15.62       17.20      2.99 o 
  -1   4  13        6.70        5.25      2.15 o 
   0   4  13        9.66       10.10      2.09 o 
   1   4  13        2.05        3.70      4.18 o 
   2   4  13        0.43        1.19      1.31 o 
  -6   5  13        3.12        5.85      2.03 o 
  -5   5  13        0.05        1.55      1.31 o 
  -4   5  13        0.83        0.89      0.92 o 
  -3   5  13        2.22        1.10      1.37 o 
  -2   5  13        5.45        3.48      1.37 o 
  -1   5  13        0.94        0.12      1.19 o 
   0   5  13        2.85        0.90      1.06 o 
   1   5  13        0.21        0.96      1.07 o 
  -3   6  13        0.55        0.84      1.67 o 
  -2   0  14       10.40       20.06      3.10 o 
  -1   0  14        6.25       11.11      2.75 o 
   0   0  14       29.47       35.23      4.42 o 
   1   0  14        4.55        5.37      2.15 o 
  -2   1  14        1.34        3.58      1.79 o 
  -1   1  14        1.10        1.09      1.61 o 
   0   1  14        0.37       -0.88      0.88 o 
   1   1  14        2.11        2.75      1.43 o 
  -3   2  14        5.62        6.93      1.91 o 
  -2   2  14       10.54        8.48      2.27 o 
  -1   2  14        9.27       11.50      1.83 o 
   0   2  14        1.92        3.33      2.09 o 
   1   2  14        4.75        3.65      1.73 o 
  -3   3  14        7.31        2.95      3.58 o 
  -2   3  14        0.83       -0.96      1.31 o 
  -1   3  14        8.51        7.05      2.27 o 
   0   3  14        7.03        8.72      2.15 o 
   1   3  14        0.04       -2.03      2.03 o 
  -5   4  14        1.19        0.60      1.07 o 
  -4   4  14        0.37       -1.19      1.19 o 
  -3   4  14        3.19        5.71      1.46 o 
  -2   4  14        3.08        1.96      1.00 o 
  -1   4  14        7.23        6.81      2.39 o 
   0   4  14        5.33       11.22      2.63 o 
  -4   5  14        0.26        0.24      1.43 o 
  -3   5  14        0.54       -1.67      1.67 o 
  -2   1  15        2.38        1.79      1.67 o 
  -1   1  15        6.41        7.82      1.73 o 
  -2   2  15       10.66       12.18      2.87 o 
  -2   3  15        1.18        0.84      1.19 o 
                                                 
